# Supplementary material for: Quantitative trait loci analysis of Verticillium wilt resistance in interspecific backcross populations of Gossypium hirsutum × Gossypium barbadense
Source: BMC Genomics. 2016 Nov 5;17:877. doi: 10.1186/s12864-016-3128-x (PMC5097350; doi:10.1186/s12864-016-3128-x)
Supplement: Additional file 1: — The details of QTLs identified using interspecific backcross populations on the map of CCRI36 × Hai1 BC1F1 and their corresponding hotspots. (XLSX 16 kb) [file 12864_2016_3128_MOESM1_ESM.xlsx]

## Sheet: Sheet1
Additional file 1: The details of QTLs identified using interspecific backcross populations on the map of CCRI36 × Hai1 BC1F1 and their corresponding hotspots
Hotspot name and range on the consensus map	details of QTL identified on the map of CCRI36 × Hai1 BC1F1												QTL-rich regions on the map of CCRI36 × Hai1 BC1F1
	QTL	Gen	Date	Env.	C	Position (cM)	Nearest marker	Marker interval	LOD	Additive effect	PV%	Direction
	qVW-C1-1	BC2F1	8.15	DN	C1	42.7	DPL0692	DPL0692-NAU3744b	3.5	5	7.88	Hai1
	qVW-C1-2	BC2F1	7.19	DN	C1	89.5	CGR6870	BNL2921-CGR6870	4.2	3.4	10.43	Hai1
	qVW-C1-3	BC2F1	7.19	DN	C1	141.6	PGML0280	NAU5163-CGR6803a	2.6	2.8	7.11	Hai1
c3-VW-Hotspot-1: 16-28cM	qVW-C3-1	BC2F1	9.17	FD	C3	94.2	MUSB0087	MUSB0087-PGML03765	3.3	5.7	7.32	Hai1	C3-VW-QTL-rich-1: 93-114cM
	qVW-C3-2	BC2F1	9.17	FD	C3	98	CER0028	NAU1286-DPL0232	4.3	6.5	9.57	Hai1
	qVW-C3-3	BC2F1	9.17	FD	C3	101.3	DPL0232	DPL0232-PGML03195	3.3	6.2	8.76	Hai1
	qVW-C3-4	BC2F1	9.17	FD	C3	105.3	HAU1022	TMB1898-DPL0224	5.6	7.2	11.33	Hai1
	qVW-C3-5	BC2F1	9.17	FD	C3	109.6	CICR0034	CICR0034-NAU2297	4.2	6.7	9.94	Hai1
	qVW-C3-6	BC2F1	9.17	FD	C3	113.8	HAU1396	NAU2297-DPL0321	3.9	6.1	8.16	Hai1
c5-VW-Hotspot-1: 28-43cM	qVW-C5-1	BC2F1	7.19	DN	C5	30.5	CIR224b	DPL0274a-PGML03048	3.3	2.7	8.1	Hai1	C5-VW-QTL-rich-1: 27-47cM
		BC2F1	9.17	FD	C5	30.5	CIR224b		5.2	7	10.91	Hai1
	qVW-C5-2	BC1S1	9.17	FD	C5	32.3	CIR102	PGML03048-DPL0063	6.2	10.7	13.59	Hai1
		BC2F1	9.17	FD	C5	32.3	CIR102		5.9	7.5	12.31	Hai1
		BC2F1	7.19	DN	C5	32.4	CIR102		4.1	3	9.76	Hai1
		BC2F1	8.15	DN	C5	32.4	CIR102		4.7	6	11.74	Hai1
	qVW-C5-3	BC2F1	8.15	DN	C5	38.2	HAU0746	DPL0063-DPL0724	5.5	6.5	13.52	Hai1
		BC1S1	9.17	FD	C5	38.2	HAU0746		6	10.6	13.13	Hai1
		BC2F1	9.17	FD	C5	38.2	HAU0746		6.5	7.9	13.46	Hai1
		BC2F1	7.19	DN	C5	38.6	HAU0746		4.1	3	9.8	Hai1
	qVW-C5-4	BC1S1	9.17	FD	C5	39.8	PGML02063	CGR6708a-MGHES06	4.8	9.5	10.83	Hai1
		BC2F1	7.19	DN	C5	39.8	PGML02063		5.1	3.2	12.01	Hai1
		BC2F1	8.15	DN	C5	39.8	PGML02063		6.9	7.3	16.66	Hai1
		BC2F1	9.17	FD	C5	41.2	PGML02063		4.6	6.8	10.13	Hai1
	qVW-C5-5	BC2F1	8.15	DN	C5	45	DPL0138	MGHES06-DPL0241	4.6	6.1	11.63	Hai1
		BC2F1	9.17	FD	C5	45	DPL0138		3.6	5.8	7.72	Hai1
c5-VW-Hotspot-2: 47-68cM	qVW-C5-6	BC2F1	8.25	DN	C5	155.8	HAU0215	DPL0908a-NAU3824a	3.3	5.8	9.22	Hai1
	qVW-C5-7	BC2F1	8.25	DN	C5	168.6	CGR5925a	COT010-NAU2296b	2.9	5.1	7.09	Hai1
	qVW-C6-1	BC2F1	8.15	DN	C6	0.5	NAU5038	NAU5038-CGR5128b	2.9	-4.9	7.13	CCRI36
c7-VW-Hotspot-1: 43-59cM	qVW-C7-1	BC1S1	9.17	FD	C7	75.3	CGR6894b	DPL0136-NAU1048	2.8	7.2	6.05	Hai1	C7-VW-QTL-rich-1: 75-101cM
c7-VW-Hotspot-2: 64-85cM	qVW-C7-2	BC1S1	9.17	FD	C7	85	NAU2002	NAU1048-COT096a	3.5	7.9	7.38	Hai1
	qVW-C7-3	BC1S1	9.17	FD	C7	88.1	CGR6381	COT096a-NAU1763	3.4	7.8	7.08	Hai1
	qVW-C7-4	BC1S1	9.17	FD	C7	100.4	DC40253	NAU1483-DC40253	4	9.2	10.09	Hai1
c8-VW-Hotspot-1: 17-34cM	qVW-C8-1	BC2F1	9.17	FD	C8	67.4	HAU3346a	PGML01704-BNL3257	3	5.1	5.76	Hai1
	qVW-C8-2	BC2F1	9.17	FD	C8	79.7	CER0152c	CER0152c-NAU2086a	3.3	6.7	8.43	Hai1
	qVW-C9-1	BC2F1	6.23	DN	C9	61.1	MUSB0009	DPL0783-Gh112	2.7	-3.5	6.86	CCRI36
c9-VW-Hotspot-1: 55-85cM	qVW-C9-2	BC2F1	9.17	FD	C9	117.1	STV177	HAU2730b-HAU0361	3.6	5.7	7.07	Hai1
	qVW-C10-1	BC2F1	6.23	DN	C10	150.7	NAU2869	NAU2869-HAU0230a	2.8	3.8	8.09	Hai1
	qVW-C10-2	BC2F1	6.23	DN	C10	161	CGR6818	NAU4910-CIR166	2.9	3.2	5.77	Hai1
	qVW-C11-1	BC2F1	8.15	DN	C11	63.9	NAU5461b	MUSS281-NAU5621a	5.5	6.7	13.83	Hai1
	qVW-C11-2	BC2F1	8.15	DN	C11	70.6	NAU5461a	NAU5621a-CICR0283	4.7	6.1	11.54	Hai1
c12-VW-Hotspot-2: 17-26cM	qVW-C12-1	BC1S1	9.17	FD	C12	103.5	HAU0734	DPL01491-DPL0400	2.7	9.3	7.53	Hai1	C12-VW-QTL-rich-1: 93-112cM
	qVW-C12-2	BC1S1	9.17	FD	C12	107.8	HAU0107	DPL0400-Gh188	3.7	8.9	7.75	Hai1
	qVW-C12-3	BC1S1	9.17	FD	C12	109.9	NAU4889	Gh188-NAU3713	3.6	10.2	8.94	Hai1
	qVW-C13-1	BC2F1	6.23	DN	C13	47.3	CICR0382	DPL0754-BNL2449	3.4	3.4	6.62	Hai1
c14-VW-Hotspot-1: 26-43cM	qVW-C14-1	BC2F1	9.17	FD	C14	81.6	C2-0079	NAU3499-CGR6550	4.4	6.4	8.7	Hai1
	qVW-C14-2	BC2F1	9.17	FD	C14	88.9	PGML02953b	CGR6550-CICR0377	2.9	5.5	6.43	Hai1
	qVW-C14-3	BC2F1	6.23	DN	C14	184.6	NAU5465	SHIN-0659b-CICR0052	2.6	3.2	5.71	Hai1
	qVW-C15-1	BC2F1	8.25	DN	C15	43.9	CGR5834	NAU3177-HAU3050a	3.8	-5.8	9.5	CCRI36
c15-VW-Hotspot-1: 42-63cM	qVW-C15-2	BC1S1	9.17	FD	C15	141.9	NAU0861	NAU3680-DPL0437	2.6	-7	5.87	CCRI36	C15-VW-QTL-rich-1: 141-165cM
	qVW-C15-3	BC1S1	9.17	FD	C15	152	TMB1664	COT059-PGML02824a	2.9	-7.1	6.05	CCRI36
		BC2F1	8.15	DN	C15	155.5	PGML02824b	TMB1664-CGR6308b	2.9	-4.8	6.92	CCRI36
	qVW-C15-4	BC2F1	7.19	DN	C15	161.2	CGR5056a	PGML02824a-CER0013	3.4	-2.9	9.02	CCRI36
c17-VW-Hotspot-1: 11-36cM	qVW-C17-1	BC2F1	7.19	DN	C17	5.3	HAU0800a	CGR6905-DC40292	2.6	2.2	5.48	Hai1
c19-VW-Hotspot-2: 120-132cM	qVW-C19-1	BC2F1	6.23	DN	C19	185.6	HAU1385b	DPL0192-NAU5489	4.5	4.3	10.16	Hai1
c20-VW-Hotspot-1: 1-26cM	qVW-C20-1	BC2F1	8.25	DN	C20	22.2	CICR0254	CIR094-NAU4071	3.6	-5.6	9.01	CCRI36
c21-VW-Hotspot-1: 30-44cM	qVW-C21-1	BC2F1	7.19	DN	C21	111.3	Gh074a	CICR0046-DC40250	4.2	3.1	9.99	Hai1
	qVW-C22-1	BC2F1	8.25	DN	C22	149.7	CER0139b	TMB0206-CICR0438	2.8	-5	6.93	CCRI36
c26-VW-Hotspot-1: 54-79cM	qVW-C26-1	BC2F1	8.15	DN	C26	164.5	DPL0915	PGML04562-DPL0915	3.9	-5.9	11.12	CCRI36	C26-VW-QTL-rich-1: 158-177cM
	qVW-C26-2	BC2F1	8.15	DN	C26	169.4	NAU3905	NAU4914-PGML04182	3.5	-5	7.95	CCRI36
	qVW-C26-3	BC1S1	9.17	FD	C26	172.4	CGR6759	DPL0890-PGML02118	3	-7.4	6.48	CCRI36
