# Supplementary material for: Quantitative trait loci analysis of Verticillium wilt resistance in interspecific backcross populations of Gossypium hirsutum × Gossypium barbadense
Source: BMC Genomics. 2016 Nov 5;17:877. doi: 10.1186/s12864-016-3128-x (PMC5097350; doi:10.1186/s12864-016-3128-x)
Supplement: Additional file 2: — The phenotype datasets of BC2F1 on June 23, July 19, August 15, and August 25 in 2005 in the artificial disease nursery and of BC2F1 and BC1S1 on 17 September in 2005 in the field. (XLSX 27 kb) [file 12864_2016_3128_MOESM2_ESM.xlsx]

## Sheet: Sheet1
Additional file 2: The phenotype datasets datasets of BC2F1 on June 23, July 19, August 15, and August 25 in the artificial disease nursery and of BC2F1 and BC1S1 on 17 September in the field
Combination	BC1F1 plants	BC2F1 Families	Artificial disease nursery				Field	BC1S1 Families	Field
			DI on June 23	DI on July 19	DI on August 15	DI on August 25	DI on 17 September		DI on 17 September
CCRI36× Hai1	1	1	26.1806	5.55556	21.8056	32.0833	25.6	1	23.53
CCRI36× Hai1	2	2	17.619	10.2381	13.9286	23.8095	38.1	2	30.16
CCRI36× Hai1	3	3	12.2751	4.97354	12.1825	22.0767	33.33	3	18.33
CCRI36× Hai1	4	4	21.875	5.90278	12.963	25.2315	42.86	4	30.16
CCRI36× Hai1	5	5	26.5783	4.98737	20.928	48.4848	39.39	5	29.17
CCRI36× Hai1	6	6	23.6905	5.71429	16.3095	26.6667	34.13	6	33.33
CCRI36× Hai1	7	7	27.4985	4.4799	18.1964	27.5714	29.71	7	25.76
CCRI36× Hai1	8	8	22.2222	3.26389	12.8472	25.8333	38.89	8	24.17
CCRI36× Hai1	9	9	18.9394	9.09091	17.4242	28.0303	19.57	9	32.58
CCRI36× Hai1	10	10	18.8194	9.79167	17.0139	18.125	33.33	10	31.48
CCRI36× Hai1	11	11	23.9583	5.30754	23.1151	27.3313	43.48	11	20
CCRI36× Hai1	12	12	20.1389	6.71296	15.162	19.7917	26.67	12	26.98
CCRI36× Hai1	13	13	31.4352	5.69444	17.8009	28.1713	37.04	13	32.58
CCRI36× Hai1	14	14	34.881	8.69048	20.3571	30.8333	33.33	14	26.04
CCRI36× Hai1	15	15	9.60648	4.86111	18.8657	25.6944	39.68	15	42.42
CCRI36× Hai1	16	16	10.1852	5.78704	29.1667	39.5833	50	16	38.33
CCRI36× Hai1	17	17	26.1111	4.16667	4.44444	10	25.69	17	28.33
CCRI36× Hai1	18	18	.	.	.	.	36.27	18	.
CCRI36× Hai1	19	19	10.4001	6.28307	14.0212	12.6488	29.37	19	21.93
CCRI36× Hai1	20	20	17.5	10	16.6667	29.1667	50.83	20	42.36
CCRI36× Hai1	21	21	14.9306	7.98611	7.06019	10.4167	35	21	35.71
CCRI36× Hai1	22	22	18.0051	15.9596	18.4848	21.6919	52.38	22	38.6
CCRI36× Hai1	23	23	14.375	2.70833	13.75	12.2917	38.64	23	33.33
CCRI36× Hai1	24	24	18.912	0.833333	13.4028	17.0602	42.98	24	33.33
CCRI36× Hai1	25	25	15.0794	7.58929	23.1647	43.4524	35	25	42.5
CCRI36× Hai1	26	26	24.4529	15.6145	12.3136	13.2335	51.59	26	35.09
CCRI36× Hai1	27	27	21.3408	9.26816	13.8622	11.1378	43.14	27	.
CCRI36× Hai1	28	28	11.8434	3.87626	7.72727	11.6667	35.71	28	27.78
CCRI36× Hai1	29	29	25.1157	6.71296	7.75463	17.1296	36.84	29	17.59
CCRI36× Hai1	30	30	16.7824	7.87037	18.287	28.125	40.35	30	25.4
CCRI36× Hai1	31	31	.	.	.	.	45.83	31	23.48
CCRI36× Hai1	32	32	16.9444	12.2727	15.7449	15.7323	48.48	32	30.95
CCRI36× Hai1	33	33	11.4538	8.18903	15.7287	24.3777	42.86	33	41.27
CCRI36× Hai1	34	34	14.8016	3.55159	10.7738	17.8175	46.67	34	.
CCRI36× Hai1	35	35	16.9143	7.96183	3.72232	14.1973	45.24	35	32.58
CCRI36× Hai1	36	36	18.544	3.11355	7.28022	11.63	37.72	36	39.13
CCRI36× Hai1	37	37	14.1667	8.05556	7.91667	17.3611	45.24	37	31.67
CCRI36× Hai1	38	38	14.0625	2.95139	7.29167	12.3264	42.11	38	29.37
CCRI36× Hai1	39	39	18.3965	22.4116	19.4444	24.8611	55.26	39	50.83
CCRI36× Hai1	40	40	12.7525	5.9596	9.06566	12.8535	49.21	40	27.5
CCRI36× Hai1	41	41	10.1496	7.47863	4.05983	17.5748	45.45	41	26.81
CCRI36× Hai1	42	42	20.0231	7.98611	31.25	38.0787	46.3	42	.
CCRI36× Hai1	43	43	14.6154	7.08333	3.61111	9.02778	39.68	43	.
CCRI36× Hai1	44	44	22.7985	17.366	23.6014	43.2984	57.5	44	.
CCRI36× Hai1	45	45	16.0791	4.86111	2.72436	3.4188	37.5	45	13.64
CCRI36× Hai1	46	46	11.2121	5.75758	10.5303	11.2879	33.33	46	.
CCRI36× Hai1	47	47	14.8504	8.12937	5.69153	12.6651	32.41	47	15.15
CCRI36× Hai1	48	48	9.31235	4.38811	18.3974	31.352	41.23	48	24.17
CCRI36× Hai1	49	49	17.3611	21.2963	23.3796	38.4259	46.49	49	.
CCRI36× Hai1	50	50	11.0119	19.6429	19.4444	18.75	42.16	50	.
CCRI36× Hai1	51	51	10.9848	9.65909	35.0379	33.6174	37.04	51	.
CCRI36× Hai1	52	52	15.1389	10.9975	20.303	33.4091	51.59	52	.
CCRI36× Hai1	53	53	18.6797	15.4437	27.5649	25.2922	53.97	53	.
CCRI36× Hai1	54	54	10.5303	18.0177	25.3409	36.149	50.76	54	44.44
CCRI36× Hai1	55	55	16.1406	19.718	12.7736	23.5269	32.41	55	31.25
CCRI36× Hai1	56	56	13.8889	14.1667	18.2407	33.5185	35.29	56	24.24
CCRI36× Hai1	57	57	.	.	.	.	43.86	57	59.85
CCRI36× Hai1	58	58	6.67735	6.83761	7.47863	36.3248	29.55	58	25
CCRI36× Hai1	59	59	16.2302	17.3413	35.8135	33.8889	42.98	59	44.44
CCRI36× Hai1	60	60	5.97643	7.30219	16.9823	21.2963	36.96	60	37.72
CCRI36× Hai1	61	61	9.57468	11.452	13.604	12.8917	42.06	61	42.98
CCRI36× Hai1	62	62	10.169	17.5554	18.177	18.007	46.03	62	44.93
CCRI36× Hai1	63	63	6.34921	14.6561	43.3069	33.8624	42.06	63	49.12
CCRI36× Hai1	64	64	12.877	17.123	31.5675	25.5357	47.73	64	41.3
CCRI36× Hai1	65	65	8.56481	10.4167	16.088	18.4028	46.67	65	38.1
CCRI36× Hai1	66	66	7.63889	11.1806	32.7778	31.0417	35.71	66	36.67
CCRI36× Hai1	67	67	4.04762	7.38095	25.4762	24.7619	44.44	67	34.13
CCRI36× Hai1	68	68	23.1061	10.8586	26.9571	23.4848	38.54	68	44.74
CCRI36× Hai1	69	69	5.83333	10	34.1667	36.6667	33.33	69	23.33
CCRI36× Hai1	70	70	14.4444	17.3148	31.9444	39.4444	42.42	70	44.44
CCRI36× Hai1	71	71	23.6058	14.8558	17.3077	16.4744	49.21	71	40
CCRI36× Hai1	72	72	13.8889	19.0972	36.1111	43.0556	41.27	72	34.92
CCRI36× Hai1	73	73	6.36574	7.63889	29.9769	29.0509	43.65	73	29.17
CCRI36× Hai1	74	74	11.25	5.625	30.8333	30	49.07	74	28.07
CCRI36× Hai1	75	75	12.803	9.01515	39.0152	34.1667	49.21	75	42.86
CCRI36× Hai1	76	76	12.1212	13.1061	35.0758	36.6667	44.44	76	.
CCRI36× Hai1	77	77	10.7407	13.3333	28.8889	36.8519	53.97	77	50.79
CCRI36× Hai1	78	78	17.8704	17.5926	16.7593	29.6296	45.45	78	31.75
CCRI36× Hai1	79	79	6.66667	6.66667	11.6667	19.1667	34.09	79	27.27
CCRI36× Hai1	80	80	5.55556	9.14352	18.4028	26.3889	41.3	80	31.58
CCRI36× Hai1	81	81	17.4874	10.7323	10.9848	16.4773	44.74	81	42.11
CCRI36× Hai1	82	82	14.3519	11.3194	10.9028	19.1667	34.06	82	27.27
CCRI36× Hai1	83	83	25.6566	12.0875	12.5084	15.5387	45.37	83	30.39
CCRI36× Hai1	84	84	4.54545	5.30303	6.06061	16.6667	36.23	84	23.33
CCRI36× Hai1	85	85	18.4028	10.0694	14.5833	12.1528	42.86	85	34.13
CCRI36× Hai1	86	86	18.2407	12.2222	17.2222	31.8519	50	86	38.1
CCRI36× Hai1	87	87	7.22222	10.6944	18.6111	30.1389	41.67	87	39.17
CCRI36× Hai1	88	88	8.4596	9.44865	15.3199	18.771	40	88	26.98
CCRI36× Hai1	89	89	9.41288	8.10606	30.3977	36.2879	57.5	89	46.67
CCRI36× Hai1	90	90	10.8464	9.64452	34.6737	36.065	38.89	90	35
CCRI36× Hai1	91	91	7.87879	3.80051	5.05051	9.4697	33.33	91	41.27
CCRI36× Hai1	92	92	13.3586	16.5657	30.0631	32.0455	47.62	92	46.49
CCRI36× Hai1	93	93	18.9286	15.8658	24.1667	25.4437	53.17	93	57.02
CCRI36× Hai1	94	94	.	.	.	.	31.67	94	30.3
CCRI36× Hai1	95	95	8.51852	9.53704	17.5926	20.3704	49.17	95	38.89
CCRI36× Hai1	96	96	9.16667	12.2917	18.75	20.8333	48.25	96	42.86
CCRI36× Hai1	97	97	7.22222	5.69444	12.2222	19.3981	45.45	97	33.33
CCRI36× Hai1	98	98	4.86111	4.36869	10.8712	14.8611	44.7	98	21.67
CCRI36× Hai1	99	99	9.41799	7.83069	8.05556	15.1058	49.24	99	30.95
CCRI36× Hai1	100	100	9.65909	9.65909	29.5455	33.9015	41.27	100	48.96
CCRI36× Hai1	101	101	19.537	9.72222	6.85185	15.9259	36.51	101	37.3
CCRI36× Hai1	102	102	.	.	.	.	36.23	102	38.1
CCRI36× Hai1	103	103	11.5951	18.0345	12.3737	19.6338	49.21	103	33.33
CCRI36× Hai1	104	104	15.5303	3.88258	13.2576	16.7614	45.37	104	47.37
CCRI36× Hai1	105	105	7.25108	5.12987	23.8745	22.8788	43.86	105	45.61
CCRI36× Hai1	106	106	8.33333	4.16667	25	22.9167	39.39	106	37.5
CCRI36× Hai1	107	107	.	.	.	.	.	107	.
CCRI36× Hai1	108	108	6.01852	4.25926	15.6481	22.6852	50	108	40
CCRI36× Hai1	109	109	.	.	.	.	46.49	109	61.54
CCRI36× Hai1	110	110	12.1212	9.24242	13.1061	15.303	30.95	110	26.19
CCRI36× Hai1	111	111	12.7946	7.91246	16.6667	25.8418	42.06	111	42.11
CCRI36× Hai1	112	112	8.33333	5.71759	10.2546	10.4861	41.67	112	30.7
CCRI36× Hai1	113	113	8.78968	6.46825	9.80159	17.2619	38.6	113	45.61
CCRI36× Hai1	114	114	5.54293	8.58586	22.6389	22.6389	42.11	114	44.74
CCRI36× Hai1	115	115	8.93939	15.4545	18.1061	25.9848	49.17	115	40.28
CCRI36× Hai1	116	116	9.16667	10.9848	16.5152	19.6212	33.33	116	21.05
CCRI36× Hai1	117	117	.	.	.	.	46.38	117	37.88
CCRI36× Hai1	118	118	16.2037	19.9074	20.3704	30.3241	48.15	118	47.5
CCRI36× Hai1	119	119	10.6061	9.81611	17.6768	21.3999	31.75	119	30.95
CCRI36× Hai1	120	120	12.6894	13.0051	28.4091	31.3131	49.17	120	48.15
CCRI36× Hai1	121	121	.	.	.	.	.	121	39.39
CCRI36× Hai1	122	122	12.1131	10.9226	16.131	18.7202	50	122	37.5
CCRI36× Hai1	123	123	6.69192	8.20707	11.553	21.5278	40.91	123	42.5
CCRI36× Hai1	124	124	8.59638	10.806	29.9769	30.5345	36.84	124	50
CCRI36× Hai1	125	125	7.24958	7.13384	12.7736	11.0901	47.83	125	30
CCRI36× Hai1	126	126	6.75926	10.5093	19.0278	22.4537	50	126	45.37
CCRI36× Hai1	127	127	3.53535	2.84091	10.9848	5.93434	42.03	127	38.6
CCRI36× Hai1	128	128	26.5993	15.8249	22.8114	27.904	39.39	128	32.54
CCRI36× Hai1	129	129	10.3535	5.80808	19.6128	17.7609	44.7	129	44.44
CCRI36× Hai1	130	130	7.68398	6.92641	26.1905	25	40.15	130	36.36
CCRI36× Hai1	131	131	9.31818	4.54545	14.0909	15.4545	28.79	131	40.74
CCRI36× Hai1	132	132	0	9.25926	25.463	30.0926	38.89	132	43.18
CCRI36× Hai1	133	133	11.3005	11.4608	24.9029	22.3922	44.44	133	52.27
CCRI36× Hai1	134	134	0	8.57143	17.8571	20	41.67	134	46.67
CCRI36× Hai1	135	135	9.06566	14.436	37.197	43.9983	49.24	135	58.33

## Sheet: Sheet2
The missing datum is represented by a solid point
