# Supplementary material for: Quantitative trait loci analysis of Verticillium wilt resistance in interspecific backcross populations of Gossypium hirsutum × Gossypium barbadense
Source: BMC Genomics. 2016 Nov 5;17:877. doi: 10.1186/s12864-016-3128-x (PMC5097350; doi:10.1186/s12864-016-3128-x)
Supplement: Additional file 3: — The genotype datasets of 135 BC1F1 plants of CCRI36× Hai1. (XLSX 1247 kb) [file 12864_2016_3128_MOESM3_ESM.xlsx]

## Sheet: Sheet1
Additional file 3: The genotype datasets of 135 CCRI36× Hai1 BC1F1 plants
Chromosome	Position	Marker loci	1	2	3	4	5	6	7	8	9	10	11	12	13	14	15	16	17	18	19	20	21	22	23	24	25	26	27	28	29	30	31	32	33	34	35	36	37	38	39	40	41	42	43	44	45	46	47
1	0	HAU0887	a	a	a	h	h	h	a	a	a	h	h	a	a	h	a	a	a	h	h	a	h	a	a	h	h	h	a	a	a	a	h	h	h	a	a	a	h	a	a	h	h	a	h	h	a	h	a
1	2.70918	DPL0833	a	a	a	h	h	h	a	a	a	h	h	a	a	h	a	a	a	a	h	a	h	a	a	h	h	h	a	a	a	a	h	h	h	a	a	a	h	a	a	h	a	a	h	a	a	a	a
1	4.84049	HAU1619	a	a	a	h	h	h	a	a	a	h	a	a	a	h	a	a	a	a	h	a	a	a	a	h	h	h	a	a	a	a	h	h	h	a	a	a	h	a	a	h	a	a	h	a	a	a	a
1	6.97215	CGR5524	a	a	a	h	h	h	a	a	a	h	h	a	a	h	a	a	a	a	h	a	a	u	a	h	h	h	a	a	a	a	h	h	h	a	a	a	h	a	a	h	a	a	h	a	a	a	a
1	10.7613	CGR5417	a	h	a	h	h	a	a	a	h	h	h	a	a	h	a	a	a	a	h	a	a	a	a	h	h	h	a	a	a	a	h	h	h	a	a	a	h	a	a	h	a	a	h	a	a	a	a
1	13.6003	HAU0282	a	h	a	h	h	a	a	a	h	h	h	a	h	h	a	a	a	a	h	a	a	a	a	h	a	h	a	a	a	a	h	h	h	a	a	a	h	a	a	h	a	a	h	a	a	a	a
1	14.1085	Gh075	a	h	a	h	h	a	a	a	h	h	h	a	h	h	a	a	a	a	h	a	a	a	a	h	a	h	a	a	h	a	h	h	h	a	a	a	h	a	a	h	a	a	h	a	a	a	a
1	16.8207	CGR5995	h	h	a	h	h	a	a	a	h	h	h	a	h	h	a	a	a	a	h	a	a	a	a	h	a	h	a	a	h	a	h	a	h	a	a	a	a	a	a	h	a	a	h	a	a	a	a
1	24.2481	NAU5100	h	h	a	a	h	a	a	a	h	a	h	a	h	h	a	h	h	a	h	a	a	a	h	a	a	a	a	a	h	h	h	a	a	a	a	a	h	h	a	h	a	h	h	a	a	a	a
1	26.3797	HAU0606	h	h	a	h	h	a	a	a	h	h	h	a	h	h	a	h	h	a	h	a	a	a	h	h	a	h	a	a	h	h	h	a	a	a	a	a	h	h	a	a	a	h	h	a	a	a	a
1	27.9525	NAU4074	a	h	a	h	h	a	a	a	h	h	h	a	h	h	a	h	h	a	h	a	a	a	h	h	a	h	a	h	h	h	h	a	a	a	a	a	h	h	a	a	a	h	h	a	a	a	a
1	29.5255	DC20076	a	h	a	h	h	a	a	h	h	h	h	a	h	h	a	h	h	a	h	a	a	a	h	h	a	h	a	h	h	h	h	a	a	a	a	a	h	h	a	a	a	h	h	a	a	a	a
1	30.0338	HAU1229	a	h	h	h	a	a	a	h	h	h	h	a	h	h	a	h	h	a	h	a	a	a	h	h	a	h	a	h	h	h	h	a	a	a	a	a	h	h	a	a	a	h	h	a	a	a	a
1	31.0712	TMB0119a	u	h	h	h	a	a	a	h	h	h	h	a	h	h	a	h	h	a	h	a	a	a	h	a	h	h	a	h	h	h	h	a	a	h	a	a	h	h	a	a	a	h	h	a	a	a	a
1	31.6751	TMB1224a	a	h	u	h	a	a	u	h	h	h	h	a	h	h	a	h	h	a	h	a	a	a	u	u	a	h	a	h	h	h	h	a	a	a	a	a	h	h	a	a	a	h	h	a	a	a	a
1	34.2876	BNL3888	a	h	h	h	a	a	a	h	a	h	a	a	h	a	a	h	h	a	h	a	a	a	h	h	a	h	a	h	h	h	h	a	a	a	a	a	a	h	a	a	a	h	h	a	a	a	h
1	34.2876	TMB2544	a	h	h	h	a	a	a	h	a	h	a	a	h	a	a	h	h	a	h	a	a	a	h	h	a	h	a	h	h	h	h	a	a	a	a	a	a	h	a	a	a	h	h	a	a	a	h
1	37.2932	MUSS310	a	h	h	h	a	a	a	h	a	h	a	a	h	a	a	h	h	a	h	a	h	a	h	h	a	h	a	h	h	h	h	a	a	a	a	a	a	h	a	a	a	h	h	a	a	a	h
1	40.299	CGR5853	a	h	h	h	a	a	a	h	a	h	a	h	h	a	a	h	h	h	h	a	h	a	h	h	a	h	a	h	h	h	h	a	a	a	a	a	a	h	a	a	h	h	h	a	a	a	h
1	40.299	DPL0094	a	h	h	h	a	a	a	h	a	h	a	h	h	a	a	h	h	h	h	a	h	a	h	h	a	h	a	h	h	h	h	a	a	a	a	a	a	h	a	a	h	h	h	a	a	a	h
1	42.7257	DPL0692	a	h	h	h	a	a	a	u	a	h	a	h	h	a	a	h	h	h	h	a	h	a	h	h	a	h	a	h	h	h	h	a	a	a	a	a	a	h	u	a	h	h	h	a	a	a	h
1	45.152	NAU3744b	a	h	h	h	a	a	a	h	a	h	a	h	h	a	a	h	h	h	h	a	h	a	h	h	a	h	a	h	h	h	h	a	a	a	a	a	a	h	a	a	h	h	h	a	a	a	h
1	47.2837	PGML00665	h	h	h	h	a	h	a	h	a	h	a	h	h	h	a	h	h	h	h	a	h	a	h	h	a	h	a	h	h	h	a	a	a	h	a	a	a	h	a	a	h	h	h	a	a	a	h
1	47.7919	DPL0023b	h	h	h	h	a	h	a	h	a	h	a	h	h	a	a	h	h	h	h	a	h	a	h	h	a	h	a	h	h	h	a	a	a	h	a	a	a	h	a	a	h	h	h	a	a	a	h
1	48.044	DPL0109a	h	h	h	h	a	h	a	h	a	h	a	h	h	a	a	h	h	h	h	a	h	a	h	h	a	h	a	h	h	h	a	a	a	h	a	a	a	h	a	a	h	h	h	a	a	a	h
1	51.0557	DPL0386	h	h	h	h	a	h	a	h	a	h	u	h	h	a	a	h	h	h	h	a	a	a	h	u	u	a	a	h	h	h	a	a	a	h	a	a	a	h	a	a	h	h	h	a	a	a	h
1	53.4793	CICR0256	h	h	h	h	a	h	a	h	a	h	a	h	h	a	a	h	h	h	h	a	h	a	h	h	a	h	a	h	a	h	a	a	a	h	a	a	a	h	a	a	h	h	h	a	a	a	h
1	53.4793	DPL0513	h	h	h	h	a	h	a	h	a	h	a	h	h	a	a	h	h	h	h	a	h	a	h	h	a	h	a	h	a	h	a	a	a	h	a	a	a	h	a	a	h	h	h	a	a	a	h
1	55.3291	JESPR056b	h	h	h	h	a	h	a	h	a	h	a	h	h	a	a	h	a	h	h	h	h	a	h	h	a	h	a	h	a	h	a	a	a	h	a	a	a	h	a	h	h	h	h	a	a	a	h
1	55.5815	Gh649b	h	h	h	h	a	h	a	h	a	h	a	h	h	a	a	h	a	h	h	h	h	a	h	h	a	h	a	h	a	h	a	a	a	h	a	a	a	h	a	h	h	h	h	a	a	a	h
1	58.8888	PGML00698	h	h	h	h	a	h	a	a	a	h	a	h	h	a	a	h	a	h	h	a	a	a	h	h	a	h	a	h	a	h	a	a	a	h	a	a	a	h	a	a	h	h	h	a	a	a	h
1	70.2929	MUCS084	a	a	h	a	a	a	a	a	a	a	a	h	h	a	u	h	a	h	a	h	h	a	u	h	a	h	h	a	a	a	h	a	a	a	h	h	u	h	a	h	h	h	h	a	a	a	h
1	77.382	Gh216	h	h	h	h	a	h	a	h	a	h	a	h	h	a	a	h	a	h	h	h	h	a	h	h	a	h	a	a	a	a	a	a	a	h	a	h	a	h	a	h	h	h	h	a	a	a	h
1	77.9781	BNL2921	h	h	h	h	a	h	a	h	a	h	a	h	h	a	a	h	a	h	h	h	h	u	h	u	a	h	a	a	a	a	a	a	a	h	a	h	a	h	a	h	h	h	h	a	a	a	u
1	90.2345	CGR6870	h	h	h	h	a	h	a	h	a	h	h	a	h	a	a	h	a	h	h	h	h	a	h	h	a	a	a	a	a	a	h	a	a	h	a	h	a	h	a	h	h	h	h	a	a	a	h
1	107.289	TMB1421	h	a	h	h	a	h	a	a	a	h	h	a	h	a	a	h	a	a	h	h	h	h	h	h	a	a	a	a	a	a	h	h	a	a	a	h	a	h	a	h	h	h	h	a	a	a	h
1	107.567	CGR6378	h	a	h	h	a	h	a	a	a	h	h	a	h	a	a	h	a	a	h	h	h	h	h	h	a	a	a	a	a	a	h	h	a	a	a	h	a	h	a	h	h	h	h	a	a	a	h
1	110.572	PGML01081	h	a	h	h	a	h	a	a	a	h	h	a	h	a	a	h	a	a	h	h	h	h	h	h	a	a	h	h	h	h	h	h	a	a	a	h	a	h	a	h	h	h	h	a	a	a	h
1	118.791	CGR6356	h	a	a	h	h	h	a	h	a	h	h	a	h	a	a	h	h	a	h	h	h	h	h	h	a	a	a	a	a	a	h	h	a	a	a	h	a	h	a	h	h	h	h	a	a	a	h
1	122.656	TMB1152b	u	a	a	h	h	h	a	h	u	h	h	a	h	a	a	h	h	a	h	u	h	h	h	h	a	h	h	a	a	a	h	h	a	h	a	u	a	h	a	h	h	a	h	a	u	a	h
1	125.982	CICR0894	h	a	h	h	h	h	a	h	h	h	h	h	h	a	h	h	h	a	h	h	h	h	h	h	a	h	a	h	a	a	h	h	a	h	a	h	a	h	a	h	h	a	h	a	h	a	h
1	126.49	NAU5411	h	a	h	h	h	h	a	h	h	h	h	h	h	a	h	h	h	a	h	h	h	h	h	h	a	a	a	h	a	a	h	h	a	h	a	h	a	h	a	h	h	a	h	a	h	a	h
1	126.742	NAU5163	h	a	h	h	h	h	a	h	h	h	h	h	h	a	h	h	h	a	h	h	h	h	h	h	a	h	a	h	a	a	h	h	a	h	a	h	a	h	a	h	h	a	h	a	h	a	h
1	131.658	CGR5056b	h	a	a	h	h	h	h	h	a	h	h	h	h	a	h	h	h	h	h	h	a	h	h	u	a	h	a	a	h	a	h	h	a	a	a	h	a	h	a	h	h	a	h	a	a	a	h
1	136.574	DPL0752	h	a	a	h	h	h	h	h	a	a	a	h	h	a	h	h	h	h	h	h	a	h	h	h	a	a	a	h	a	h	h	h	a	a	a	h	a	h	a	h	h	a	h	a	a	a	h
1	145.627	PGML0280	h	a	a	h	h	h	h	h	a	h	h	a	h	a	h	a	h	h	h	h	a	h	h	h	a	h	a	a	a	h	h	h	a	a	a	h	a	h	a	h	h	a	h	a	a	a	h
1	150.209	CGR6803a	h	a	h	a	h	h	h	h	a	h	h	a	h	a	h	a	h	h	h	h	a	h	a	h	a	h	a	a	a	h	h	h	a	a	u	h	a	h	a	h	h	a	h	a	a	a	h
1	152.927	CGR6803c	h	a	a	a	h	h	h	h	a	h	h	a	h	a	h	a	h	h	h	h	a	h	a	h	a	h	a	a	a	h	h	h	h	a	a	h	a	h	a	h	h	a	h	a	a	a	h
1	153.695	CICR0105	h	a	a	a	h	h	h	h	a	h	h	a	h	a	h	a	h	h	h	h	a	h	a	a	a	h	a	a	a	h	h	h	a	a	a	h	a	h	a	h	h	a	h	a	a	a	h
1	153.695	CICR0179	h	a	a	a	h	h	h	h	a	h	h	a	h	a	h	a	h	h	h	h	a	h	a	a	a	h	a	a	a	h	h	h	a	a	a	h	a	h	a	h	h	a	h	a	a	a	h
1	154.727	NAU2095	h	a	a	a	h	h	h	h	a	h	a	a	h	a	h	a	h	h	h	h	a	h	a	a	a	h	a	a	a	h	h	h	a	a	a	h	a	a	a	h	h	a	h	a	a	a	h
1	155.759	CGR5326b	h	a	a	a	h	a	h	h	a	h	a	a	h	a	h	a	h	h	h	h	a	h	a	a	a	h	a	a	a	h	h	h	a	a	a	h	a	a	a	h	h	a	h	a	a	a	h
1	162.129	DPL0346b	h	u	a	a	a	h	h	h	a	a	u	h	h	a	h	u	h	h	h	h	a	h	a	h	u	h	a	a	a	h	h	h	a	a	a	h	h	a	a	h	u	h	h	h	a	a	h
1	170.928	SWU0280a	h	a	h	a	h	h	h	h	h	a	a	a	h	a	h	a	h	a	a	a	a	a	a	h	h	h	a	a	a	a	h	a	a	h	h	a	h	a	a	h	a	a	h	a	a	a	h
1	175.535	BNL2440	h	a	h	a	h	a	h	h	h	u	a	a	h	a	h	a	h	u	u	u	a	u	a	a	a	h	a	a	a	h	h	u	a	h	h	h	a	a	a	h	a	a	h	a	a	a	h
1	178.289	CGR5020	h	a	h	a	h	a	h	h	h	a	a	a	h	h	h	a	h	h	h	h	a	a	a	a	a	a	a	a	a	h	h	a	a	h	h	h	h	a	a	h	a	a	h	a	a	h	h
1	182.216	NAU3901	h	a	h	a	h	h	h	h	h	a	a	h	h	h	h	h	h	h	h	h	a	a	a	a	a	a	a	a	a	h	h	a	a	h	h	h	a	a	a	h	a	a	h	a	a	h	h
2	0	NAU3535	a	h	a	h	a	h	a	h	h	h	a	a	a	a	a	a	h	a	a	a	a	h	a	h	a	h	a	a	a	a	h	a	h	h	h	a	a	h	h	h	a	h	h	a	h	a	h
2	8.9918	PGML02861a	a	h	a	a	a	a	a	h	h	h	a	a	a	a	a	h	h	a	a	a	a	h	a	h	a	h	a	h	a	h	h	a	h	h	h	a	a	h	h	h	a	a	h	a	a	a	h
2	12.0801	DPL0450	a	h	h	a	a	a	a	h	h	h	a	a	a	a	a	h	h	a	a	h	a	h	a	a	a	h	a	h	a	h	h	a	h	h	h	a	a	h	h	h	a	a	h	h	a	a	h
2	14.8025	PGML04760	a	a	a	a	a	a	a	h	h	h	a	a	h	a	a	h	h	a	h	h	a	h	a	a	a	h	a	h	a	h	h	a	h	h	h	a	a	h	h	h	a	a	h	h	a	a	h
2	15.1249	BNL1434	u	a	a	a	a	a	a	u	h	h	u	a	h	a	a	h	h	a	h	h	a	h	a	a	a	h	a	u	h	h	h	a	h	h	h	a	a	h	h	h	a	a	h	h	a	a	h
2	16.7858	CGR5250	a	a	a	a	a	a	a	h	h	a	a	a	h	a	a	h	h	a	h	h	a	h	a	a	a	u	a	h	a	h	h	a	h	h	h	a	a	h	h	h	a	a	h	h	a	a	h
2	18.104	PGML01061	a	a	a	a	a	a	a	h	h	a	a	a	h	a	a	h	h	a	h	h	a	h	a	a	a	h	a	h	a	h	h	a	h	h	h	a	a	a	a	a	a	a	h	h	a	a	h
2	23.5279	CER0058	a	a	a	a	a	a	a	h	h	a	h	a	h	a	a	a	a	a	h	h	a	h	a	a	a	h	a	h	a	h	h	a	h	h	a	a	a	h	h	h	h	a	h	h	a	a	a
2	29.7901	TMB2386	a	a	a	a	a	a	a	h	h	a	a	a	h	a	a	a	a	a	h	h	a	h	a	a	a	h	a	h	a	h	h	a	h	h	a	a	a	h	h	h	h	a	h	h	a	a	a
2	39.3271	BNL1897	a	a	a	a	a	a	a	h	h	a	h	a	h	a	a	a	a	a	h	h	a	h	h	a	a	h	a	h	a	h	a	a	h	h	a	a	a	h	h	h	h	a	h	h	a	a	a
2	43.5981	DC40265	h	a	a	a	a	a	a	h	h	h	h	u	h	a	a	a	a	a	a	h	a	a	h	a	a	h	a	h	a	h	a	a	h	h	a	a	a	h	h	h	h	a	h	h	a	a	a
2	44.9197	CGR5876a	h	a	a	a	a	a	a	h	h	a	h	a	h	a	a	a	a	a	a	h	a	a	h	a	a	h	a	h	a	h	a	h	h	h	a	a	a	h	h	h	h	a	h	h	a	a	a
2	47.6425	CICR0930	h	a	a	a	a	a	a	h	h	a	h	a	h	a	a	a	a	a	a	h	a	a	h	a	a	h	a	a	a	h	a	a	h	h	a	a	a	h	h	h	h	h	h	h	a	h	a
2	50.0053	TMB1578	h	a	a	a	a	a	a	h	a	a	h	a	h	a	a	a	a	a	a	h	a	a	h	a	a	h	a	a	a	h	a	a	h	h	a	a	a	h	h	h	h	h	h	h	a	h	a
2	51.3235	DPL0315	h	a	a	a	a	a	a	h	a	a	h	a	h	a	a	a	a	a	a	h	a	a	h	a	a	h	a	a	a	h	a	a	h	h	a	a	a	h	h	h	h	h	h	h	a	h	a
2	54.7843	Gh669	h	a	a	a	a	a	a	h	a	a	h	a	h	a	a	a	a	a	a	h	a	a	h	a	a	a	a	a	h	h	a	a	h	h	a	a	a	h	h	h	a	h	h	h	a	h	a
2	54.7843	HAU1980b	h	a	a	a	a	a	a	h	a	a	h	a	h	a	a	a	a	a	a	h	a	a	h	a	a	a	a	a	h	h	a	a	h	h	a	a	a	h	h	h	a	h	h	h	a	h	a
2	58.6233	SHIN-1481a	h	a	a	a	a	a	a	h	a	a	h	a	h	h	a	a	a	a	a	h	a	a	a	a	a	a	a	a	a	h	a	a	h	h	h	h	a	h	h	h	a	h	a	h	h	h	a
2	58.9453	CGR6716a	u	a	a	a	a	a	a	h	a	a	h	a	h	h	a	a	a	a	a	h	a	a	a	a	a	a	a	a	a	h	a	a	h	h	h	h	a	h	h	h	a	h	a	h	h	h	a
2	59.2673	CGR6729a	h	a	a	a	a	a	a	h	a	a	h	a	h	h	a	a	a	a	a	h	a	a	a	a	a	a	a	a	a	h	a	a	h	h	a	h	a	h	h	h	a	h	a	h	h	h	a
2	61.6305	DPL0004	h	a	a	a	a	a	a	h	a	a	h	a	h	h	a	a	a	a	a	h	a	a	a	a	a	a	a	a	a	h	a	a	h	h	h	h	h	h	h	h	a	h	a	h	h	h	a
2	64.3528	DPL0539	h	a	a	a	a	a	a	h	a	a	h	a	h	h	a	a	a	a	a	h	a	a	a	a	a	a	a	a	a	h	a	a	h	h	h	h	a	h	h	h	a	h	a	h	h	h	a
2	65.3339	MUSS294	h	a	a	h	h	h	a	h	a	a	h	a	h	h	a	a	a	a	a	h	a	a	a	a	a	a	a	a	a	h	a	a	h	h	h	h	a	h	h	h	a	h	a	h	h	h	a
2	67.3431	NAU5134	h	a	a	a	a	a	a	h	a	a	h	a	h	h	a	a	a	a	a	h	a	a	a	a	a	a	a	a	a	h	a	a	h	h	h	h	a	h	h	h	a	h	a	h	h	h	a
2	69.352	CICR0239	a	a	a	a	a	a	a	h	a	a	a	a	h	h	a	a	a	a	a	h	a	a	a	a	a	a	a	a	a	h	a	a	h	h	h	h	a	h	h	h	a	h	a	h	h	h	a
2	72.4403	BNL3590	h	a	h	a	a	a	a	h	a	u	h	a	h	h	a	a	u	u	a	h	a	a	a	u	a	a	a	a	a	h	a	u	u	h	h	h	a	u	h	h	a	h	a	h	h	h	a
2	72.4403	JESPR101a	u	a	h	a	a	a	a	h	a	a	u	a	h	h	a	a	a	a	a	h	a	a	a	a	a	a	a	a	a	h	a	a	h	h	h	h	a	h	h	h	a	h	a	h	h	h	a
2	74.1012	BNL3971	h	a	h	a	a	a	a	h	a	a	h	a	h	h	a	a	a	a	a	h	a	a	a	a	a	a	a	a	a	h	a	a	h	h	h	h	a	h	h	h	a	h	a	h	h	h	a
2	74.1012	NAU2501	h	a	h	a	a	a	a	h	a	a	h	a	h	h	a	a	a	a	a	h	a	a	a	a	a	a	a	a	a	h	a	a	h	h	h	h	a	h	h	h	a	h	a	h	h	h	a
2	78.3261	PGML03028	h	a	h	a	a	h	a	h	a	h	h	a	h	h	a	a	a	a	a	h	a	a	a	a	a	a	a	a	a	h	a	a	h	h	h	h	a	h	h	h	a	h	a	h	a	h	a
2	79.987	NAU3875	a	a	h	a	a	h	a	h	h	a	h	a	h	h	a	a	a	a	a	h	a	a	a	a	a	a	a	a	a	h	a	a	h	h	h	h	a	h	h	h	a	h	a	h	h	h	a
2	84.8787	DPL0041	a	a	h	a	a	h	a	h	h	a	h	a	h	h	a	a	a	a	a	h	a	a	u	a	a	a	a	a	a	h	a	a	h	h	h	h	a	u	h	h	a	h	a	h	h	h	a
2	92.829	TMB0471	a	h	h	h	a	h	a	h	h	h	a	h	h	h	a	a	a	a	a	h	a	u	u	a	a	u	u	a	a	h	a	a	h	h	u	h	a	a	h	a	a	h	u	h	h	u	h
2	100.057	HAU2132	a	a	h	a	a	h	a	h	h	a	h	a	h	h	a	h	h	h	h	h	a	h	h	a	a	a	a	a	h	h	a	a	h	a	h	h	a	h	h	h	a	h	a	h	h	h	a
2	103.145	Gh198a	a	a	h	a	a	h	a	h	h	a	h	a	h	h	a	a	a	a	a	h	a	a	a	a	a	a	a	a	a	h	a	a	h	h	h	h	a	h	h	h	a	h	a	h	h	h	a
2	103.145	TMB0514	a	a	h	a	a	h	a	h	h	a	h	a	h	h	a	a	a	a	a	h	a	a	a	a	a	a	a	a	a	h	a	a	h	h	h	h	a	h	h	h	a	h	a	h	h	h	a
2	105.154	PGML03818	a	a	h	a	a	a	a	a	h	a	h	a	h	h	a	a	a	a	a	h	a	a	a	a	a	a	a	a	a	h	a	a	h	h	h	h	a	h	h	h	a	h	a	h	h	h	a
2	110.578	NAU1072	a	a	h	a	h	h	a	h	a	a	h	a	h	h	a	a	a	a	a	h	h	a	a	a	a	a	a	a	a	h	a	a	h	h	h	h	a	h	h	h	a	h	a	h	h	h	a
2	118.162	CGR5201b	a	a	h	a	h	h	h	h	h	a	a	a	h	h	a	a	a	a	a	h	h	a	a	a	a	a	a	a	a	h	a	a	h	h	h	h	a	h	h	h	a	h	a	h	h	h	a
2	127.163	CGR5385	a	a	h	a	a	h	h	h	a	a	h	a	h	h	a	a	a	a	a	h	h	a	a	a	a	h	h	a	a	a	a	a	h	h	h	h	a	h	h	h	a	h	a	h	h	h	a
2	129.179	SHIN-1584	a	a	h	a	a	h	h	h	a	a	h	a	h	h	a	a	a	a	a	h	h	a	a	h	a	h	h	a	a	a	a	a	h	h	h	h	a	a	h	h	a	h	a	h	h	h	a
2	129.829	CICR0800	a	a	h	a	a	h	h	h	a	a	h	a	h	h	a	a	a	a	a	h	h	a	a	h	a	h	h	a	a	a	a	a	h	h	h	h	a	a	h	h	a	h	a	h	h	h	a
2	130.81	CICR0489	a	a	h	a	a	h	h	h	a	a	h	a	h	h	a	a	a	a	a	h	h	a	a	h	a	h	h	a	a	a	a	a	h	h	h	h	a	a	h	h	a	h	a	h	h	h	a
2	132.474	HAU1155	a	a	h	a	a	h	h	h	a	a	h	a	h	h	a	a	a	a	a	h	h	a	a	h	a	a	h	a	a	a	a	a	h	h	h	h	a	a	h	h	a	h	a	h	h	h	a
2	137.503	HAU0880	a	a	h	h	a	h	h	h	a	a	h	h	h	h	a	a	a	a	a	h	h	a	a	h	a	a	h	h	a	a	a	a	h	h	h	h	a	a	h	h	a	h	a	h	h	h	h
2	145.555	HAU2690	h	a	h	h	a	h	h	h	a	a	a	a	h	h	a	a	a	a	a	h	h	a	a	h	a	h	h	a	a	a	a	a	h	h	h	h	a	a	h	h	h	h	a	h	h	h	a
2	149.78	DPL0245a	a	a	h	h	a	h	h	h	a	a	a	a	h	h	a	a	a	a	a	h	h	h	a	h	a	h	h	a	h	a	a	a	h	h	h	h	a	a	a	h	h	h	a	h	h	a	a
2	154.416	HAU1475	h	a	h	h	a	h	h	h	a	a	a	h	h	h	a	a	a	a	a	h	a	h	a	h	a	h	h	a	a	a	a	a	h	h	h	h	a	a	a	h	h	h	a	h	h	a	a
2	159.081	TMB1580	h	a	h	h	a	h	a	h	a	h	a	h	h	h	a	a	a	a	h	h	a	h	a	h	u	a	h	a	a	a	a	a	h	u	h	h	a	a	a	u	h	h	a	u	a	a	a
2	164.533	HAU2001	h	a	h	u	a	h	a	h	a	a	a	h	h	h	a	a	a	a	h	a	a	h	a	h	a	a	h	h	a	a	a	h	h	h	h	h	a	a	a	h	h	h	a	h	a	a	a
2	165.852	HAU0800b	h	a	h	h	a	h	a	h	a	h	a	h	h	h	a	a	a	a	h	a	a	h	a	h	a	h	h	h	a	a	a	h	h	h	h	h	a	a	a	h	h	h	a	h	a	a	a
2	166.833	NAU3775	h	a	h	h	a	h	a	h	a	h	a	h	h	h	a	a	a	a	h	a	a	h	a	h	a	h	h	h	a	a	a	h	h	h	h	h	a	a	a	h	h	h	h	h	a	a	a
2	169.921	HAU3182	a	a	h	h	a	a	a	h	a	h	a	h	h	h	h	a	a	a	h	a	a	h	h	h	h	h	h	h	a	a	a	h	h	h	h	h	h	a	a	h	h	h	h	h	a	a	a
2	171.24	NAU1246	h	a	h	h	a	h	a	h	a	h	a	h	h	h	h	a	a	a	h	a	a	h	h	h	h	h	h	h	a	a	a	h	h	h	h	h	h	a	a	h	h	h	h	h	a	a	a
2	172.558	HAU0877	h	a	h	h	a	h	a	h	a	h	a	h	h	h	a	a	a	a	h	a	a	h	a	h	h	h	h	h	a	a	a	h	h	h	h	h	h	a	a	h	h	h	h	h	a	a	a
2	178.82	NAU2277	h	a	h	a	a	h	a	h	a	h	a	h	a	a	a	a	a	a	a	a	a	h	a	h	h	h	h	h	a	a	a	h	h	a	a	h	h	a	a	h	a	h	h	h	a	a	a
3	0	CICR0764	h	h	h	a	h	h	h	a	a	h	h	h	h	h	a	a	h	a	a	h	a	h	h	a	h	a	h	a	a	h	h	a	h	a	h	h	h	h	a	a	h	a	h	h	a	a	h
3	2.70215	HAU0883b	h	h	a	a	h	h	h	a	a	h	h	h	h	h	a	a	h	a	a	h	h	a	h	h	h	a	a	a	h	h	h	a	h	a	h	h	h	h	a	a	h	a	h	a	a	h	h
3	3.41885	NAU0833	h	h	a	a	h	h	h	a	a	h	h	a	h	h	a	a	h	a	a	h	h	a	h	h	h	a	a	a	h	h	h	a	h	a	a	h	h	h	a	a	h	a	h	a	a	h	u
3	3.55779	NAU5289	h	h	a	a	h	h	h	a	a	h	h	a	h	h	a	a	h	a	a	h	h	a	h	h	h	a	a	a	h	h	h	a	h	a	a	h	h	h	a	a	h	a	h	a	a	h	h
3	4.4248	DPL0502b	h	h	a	a	h	h	h	a	a	h	h	a	h	h	a	a	h	a	a	h	h	a	h	h	h	a	a	a	h	h	h	a	h	a	a	h	h	h	a	a	h	a	h	a	a	h	h
3	4.84815	HAU0263	u	h	a	a	h	h	h	a	a	h	a	a	h	h	a	a	h	a	a	h	h	a	h	h	h	a	a	a	h	h	h	a	h	a	a	h	h	h	a	a	h	a	h	a	a	h	h
3	5.38623	CIR084	h	h	a	a	h	h	h	a	a	h	u	a	h	h	a	u	u	a	a	h	h	a	h	h	h	a	a	a	u	h	h	a	h	a	a	h	h	h	a	a	h	a	h	a	a	h	h
3	5.55479	HAU2024	h	h	a	a	h	h	h	a	a	h	h	a	h	h	a	a	h	a	a	h	h	a	h	h	h	a	a	a	h	h	h	a	h	a	a	h	h	h	a	a	h	a	h	a	u	h	h
3	8.5434	NAU3464	h	h	a	a	h	h	h	a	a	h	h	a	h	h	a	a	h	a	a	h	u	a	h	h	h	a	a	a	h	h	h	a	h	a	a	h	h	h	a	a	h	h	h	a	a	h	h
3	11.3474	DC40396	h	h	a	a	h	h	h	a	a	h	u	u	h	h	a	a	h	a	a	h	a	a	h	h	h	a	a	a	h	h	h	a	h	a	a	h	h	h	a	a	h	a	h	a	a	h	h
3	13.5996	DPL0921	h	h	a	a	h	h	h	a	a	h	h	a	h	h	a	a	h	a	a	h	h	a	h	h	h	a	a	a	h	h	h	a	h	a	a	h	h	h	a	a	h	a	h	a	a	h	h
3	17.0062	HAU0857	h	h	a	a	h	h	h	a	a	h	h	a	h	h	a	a	a	a	a	h	h	a	h	h	h	a	a	a	h	h	a	a	h	a	a	h	h	h	a	a	h	a	h	a	a	h	h
3	17.8732	HAU0875	h	h	a	a	h	h	h	a	a	h	h	a	u	h	a	a	h	a	a	h	h	a	h	h	h	a	a	a	h	h	a	a	h	a	a	h	h	h	a	a	h	a	h	a	a	h	h
3	18.5899	HAU1322	h	h	a	a	h	h	h	a	a	h	h	a	h	h	a	a	h	a	a	h	h	a	h	h	h	a	a	a	h	h	a	a	h	a	a	h	h	h	a	a	h	a	h	a	a	h	h
3	19.7647	CGR5996	h	h	a	h	h	h	h	a	h	h	h	a	h	h	a	a	h	a	a	h	h	a	h	h	h	a	a	a	a	h	a	a	h	a	a	h	h	h	a	a	h	a	h	a	a	h	h
3	19.7647	Gh210	h	h	a	h	h	h	h	a	h	h	h	a	h	h	a	a	h	a	a	h	h	a	h	h	h	a	a	a	a	h	a	a	h	a	a	h	h	h	a	a	h	a	h	a	a	h	h
3	19.7647	HAU0203	h	h	a	h	h	h	h	a	h	h	h	a	h	h	a	a	h	a	a	h	h	a	h	h	h	a	a	a	a	h	a	a	h	a	a	h	h	h	a	a	h	a	h	a	a	h	h
3	20.4814	TMB1989	h	u	a	h	h	h	h	a	h	h	h	a	h	h	a	a	h	a	a	h	h	a	h	h	h	a	a	a	a	h	a	a	a	a	a	h	a	h	a	a	h	a	h	a	a	h	h
3	22.4736	PGML04299	h	h	a	h	a	h	h	h	h	h	h	a	h	h	a	a	h	h	a	h	h	a	h	h	h	a	a	a	a	a	a	a	a	h	a	h	a	h	a	a	h	a	h	a	a	h	h
3	23.9184	CGR6874	h	h	a	h	h	h	h	h	h	h	h	a	h	h	a	a	h	a	a	h	h	a	h	h	h	a	a	a	a	a	a	a	a	a	a	h	a	h	a	a	h	a	h	a	a	h	h
3	24.5313	DPL0195a	h	h	a	h	h	h	h	h	h	h	h	a	h	h	a	a	h	a	a	h	h	a	h	h	h	a	a	a	a	a	a	a	a	a	a	h	a	h	a	a	h	a	h	a	a	h	h
3	25.1001	HAU2511	h	h	a	h	h	h	h	h	h	h	h	a	h	h	a	a	h	a	a	h	h	a	h	h	h	a	a	a	a	a	a	a	a	a	a	h	a	h	a	a	h	a	h	a	a	h	h
3	25.9671	CICR0417	h	h	a	h	h	a	h	h	h	h	h	a	h	h	a	a	a	a	a	a	h	a	h	h	h	a	a	a	a	a	a	a	a	a	a	h	a	h	a	a	h	a	h	a	a	h	h
3	26.5359	DPL0268	h	h	a	h	h	h	h	h	h	h	h	a	h	h	a	a	h	a	a	a	h	a	h	h	h	a	a	a	a	a	a	a	a	a	a	h	a	h	a	a	h	a	h	a	a	h	h
3	27.5557	SHIN-0659a	h	h	a	h	h	h	h	h	h	h	h	a	h	h	a	a	h	a	a	a	h	a	a	h	h	a	a	a	a	a	a	a	a	a	a	h	a	h	a	a	h	a	h	a	a	h	h
3	29.8995	HAU3185	u	u	a	h	h	h	h	h	h	h	h	a	h	h	a	a	h	a	a	a	a	a	a	h	h	a	a	a	a	a	a	a	a	a	a	h	a	h	a	a	a	h	h	a	h	h	h
3	32.247	MGHES69	h	h	a	h	h	h	h	h	h	h	u	a	h	h	a	a	h	a	a	a	h	u	a	h	h	a	a	a	a	a	a	a	a	a	a	h	a	u	a	a	h	a	h	a	a	h	h
3	33.2697	NAU5469	h	h	a	h	h	a	h	h	h	h	h	a	h	h	a	a	h	a	a	h	h	a	a	a	h	h	a	h	a	a	a	a	a	a	a	h	a	h	a	a	h	a	h	a	a	h	h
3	34.9262	CICR0376	h	h	a	h	h	h	h	h	h	h	h	a	h	h	a	a	h	a	a	a	h	a	a	h	h	a	a	a	a	a	a	a	a	h	a	h	a	h	a	a	h	a	h	a	a	h	h
3	35.7932	DC40402	h	h	a	h	h	a	h	h	h	h	h	a	h	h	a	a	h	a	a	a	h	a	a	h	h	a	a	a	a	a	h	a	a	h	a	h	a	a	a	a	h	a	h	a	a	h	h
3	36.8128	DC20082	h	h	a	h	h	h	h	h	h	h	h	a	h	h	a	a	h	a	a	a	h	a	a	h	h	a	a	a	a	a	h	a	a	h	a	h	a	h	a	a	h	a	h	a	a	h	h
3	37.2361	DC40064	h	h	a	h	h	h	h	h	h	h	h	a	h	h	a	a	h	a	a	a	h	a	a	h	h	a	a	a	a	a	h	a	a	h	a	h	a	h	a	a	h	a	h	a	a	h	h
3	37.5163	MUSS424	h	h	a	h	h	h	h	h	h	h	h	a	h	h	a	a	h	a	a	a	h	a	a	h	h	a	a	a	a	a	h	a	a	h	a	h	a	h	a	a	h	a	h	a	a	h	h
3	39.2341	PGML01520	h	h	h	h	h	h	h	h	h	u	u	h	h	h	a	a	h	h	a	a	h	a	a	h	h	a	a	a	a	a	h	a	a	h	a	h	a	h	a	a	a	a	h	a	a	h	h
3	41.5125	DPL0038	h	u	a	h	h	h	h	h	h	h	h	a	h	h	a	a	h	a	a	a	h	a	a	h	h	a	a	a	a	a	h	a	a	h	a	h	a	h	a	a	h	a	h	a	a	h	h
3	42.3795	CGR5466	h	h	a	h	h	h	h	h	h	h	h	a	h	h	a	a	h	a	a	a	h	a	a	h	h	a	a	a	a	a	h	a	a	h	a	h	a	h	a	a	h	a	h	a	a	h	h
3	44.6369	BNL0542	u	h	a	h	h	h	h	h	h	h	h	a	h	h	a	a	h	a	a	a	h	a	a	h	h	a	a	a	a	a	h	a	a	h	a	h	a	h	a	a	h	a	h	a	a	h	h
3	47.6484	PGML04787	h	h	a	h	h	h	h	h	h	h	h	a	h	h	a	a	h	a	a	a	h	a	a	h	a	a	a	a	a	a	h	a	a	h	a	h	a	h	a	a	h	a	h	a	a	h	h
3	53.6325	DPL0680	h	a	a	h	h	h	h	a	h	a	a	h	a	h	a	a	h	a	a	a	h	a	a	h	h	h	a	h	a	h	h	a	a	h	h	a	h	a	h	a	h	h	a	h	a	h	h
3	56.905	CICR0437	h	a	a	h	h	h	h	h	h	h	h	a	a	h	a	a	h	a	a	a	h	a	a	h	h	a	a	h	a	a	h	a	a	h	a	a	a	h	a	a	h	a	h	a	a	h	h
3	57.6217	NAU1190	h	a	a	h	h	h	h	h	h	h	h	a	a	h	h	a	h	a	a	a	h	a	a	h	h	a	a	h	a	a	h	a	a	h	a	a	a	h	a	a	h	a	h	a	a	h	h
3	58.7965	CICR0222	h	a	a	h	h	h	h	h	h	h	h	a	a	h	a	a	a	a	a	a	h	a	a	h	h	a	a	h	a	a	h	a	a	h	a	a	a	h	a	a	h	a	h	a	a	h	h
3	60.1292	Gh129	h	a	a	h	h	h	h	h	h	h	h	a	h	h	a	a	h	a	a	a	h	a	a	h	h	a	a	a	a	a	h	a	a	h	a	h	a	h	a	a	h	a	h	a	a	h	h
3	63.0176	DPL0170	h	h	a	h	h	h	a	h	h	h	h	a	a	a	a	a	h	a	a	a	h	a	h	a	h	a	a	h	a	a	h	a	a	h	a	a	a	h	a	a	h	a	h	a	a	h	h
3	66.8788	CGR6728b	h	a	a	h	h	h	h	h	h	h	h	a	a	h	a	a	h	a	a	a	h	a	a	h	h	u	u	h	a	a	h	a	a	h	a	a	a	h	a	a	u	a	h	a	a	h	h
3	67.7957	DPL0427b	h	u	a	h	h	h	h	h	h	h	h	a	a	h	a	a	h	a	a	a	h	a	a	h	h	h	a	h	a	a	h	a	a	h	a	a	a	h	a	a	h	a	h	a	a	h	h
3	69.4522	DC20155	h	a	a	h	h	h	h	h	h	h	h	a	a	h	a	a	h	a	a	a	h	a	a	h	h	a	a	h	a	a	a	a	h	h	a	a	a	h	a	a	h	a	h	a	h	h	h
3	71.5632	TMB0564	h	a	a	h	h	h	h	h	h	h	h	a	a	h	a	a	h	a	a	a	h	a	a	h	h	h	h	h	u	a	a	a	u	h	a	a	a	h	a	a	h	a	h	u	h	h	h
3	72.7992	DPL0506	h	a	a	h	h	h	h	h	h	h	h	a	a	h	a	a	h	a	a	a	h	a	h	h	h	h	h	h	a	a	a	a	a	h	a	a	a	h	a	a	h	a	h	a	h	h	h
3	74.7932	NAU0856	a	a	a	a	h	a	h	h	h	h	a	h	a	h	a	a	h	a	a	a	h	a	h	a	h	a	h	h	a	a	a	a	a	h	a	a	a	a	a	a	h	a	h	a	h	h	h
3	76.787	SWU1214	h	a	a	h	h	h	h	a	h	h	h	h	a	h	a	a	a	a	a	a	h	a	a	a	a	a	a	a	a	a	a	a	a	h	a	a	a	h	a	a	h	a	h	a	h	h	h
3	78.7794	DPL0842	h	a	a	h	h	h	h	h	h	h	h	a	a	h	a	a	a	a	a	a	h	a	h	a	h	a	a	h	a	a	a	a	a	h	a	a	a	h	a	a	a	a	h	a	h	h	h
3	80.7715	NAU2639	h	a	a	h	h	h	h	h	h	h	h	h	a	h	a	a	h	a	a	a	h	a	h	a	h	a	h	h	a	a	a	a	a	h	a	a	a	h	a	a	h	a	h	a	h	h	h
3	80.9105	HAU0604	h	a	a	h	h	h	h	h	h	h	h	h	a	h	a	a	h	a	a	a	h	a	h	a	h	h	h	h	a	a	a	a	a	h	a	a	a	h	a	a	h	a	h	a	h	h	h
3	81.4795	DPL0555	h	a	a	h	h	h	h	h	h	h	h	h	a	h	a	a	h	a	a	a	h	a	h	a	h	h	h	h	a	a	a	a	a	h	a	a	a	h	a	a	h	a	h	a	h	h	h
3	85.3595	DPL0901	h	a	a	h	h	a	a	a	h	h	a	a	a	h	a	a	h	a	h	a	a	a	a	a	h	h	h	h	a	h	a	a	a	a	h	h	a	h	a	a	h	a	h	a	a	h	h
3	90.7344	CICR0121	h	a	a	h	h	h	h	h	h	h	h	h	a	h	a	a	h	a	a	a	h	a	h	a	h	h	h	h	a	h	a	a	a	h	a	h	a	h	a	a	h	a	h	a	h	u	h
3	93.6984	MUSB0087	h	a	a	h	h	h	h	h	h	a	h	h	a	h	a	a	h	a	a	a	h	a	h	a	h	a	h	h	a	h	a	a	a	h	a	h	a	h	a	a	h	a	h	a	h	a	h
3	95.1916	PGML03765	h	a	a	h	h	h	h	h	h	h	h	h	a	h	a	a	h	a	a	a	h	a	h	a	h	h	h	h	a	h	a	h	h	h	h	h	h	h	a	a	h	a	h	a	h	h	h
3	96.0584	NAU1294	h	a	a	h	h	h	h	h	h	h	h	h	a	h	a	a	h	a	a	a	h	a	h	a	h	h	h	h	a	h	a	a	a	h	a	h	a	h	a	a	h	a	h	a	h	h	h
3	96.4819	HAU1286	h	a	a	h	h	h	h	h	h	h	h	h	a	h	a	a	h	a	a	a	h	a	h	a	h	h	h	h	a	h	a	a	a	h	a	a	a	h	a	a	h	a	h	a	h	h	h
3	96.9705	BNL3441	h	a	a	u	h	u	h	h	h	h	u	h	a	h	a	a	h	a	a	a	h	a	h	a	h	u	h	h	a	h	a	a	a	a	a	h	a	h	a	a	h	a	h	a	h	h	h
3	97.4793	CER0028	h	a	a	h	h	h	h	h	h	h	h	h	h	h	a	a	h	a	a	a	h	a	h	a	h	a	h	a	a	h	a	a	a	a	a	h	a	h	a	a	h	a	h	a	h	h	h
3	99.8268	DPL0232	h	a	a	h	h	h	h	h	h	h	h	a	h	h	a	a	h	h	a	a	h	a	h	a	h	h	h	a	a	h	a	a	a	a	a	h	a	h	a	a	a	a	h	a	h	h	h
3	103.51	PGML03195	h	a	a	a	h	h	h	h	h	h	h	h	h	h	a	a	a	a	a	a	h	a	h	a	h	h	h	a	a	h	a	a	a	a	a	h	a	h	a	a	h	a	h	a	h	h	h
3	105.005	TMB1898	h	a	a	h	a	h	h	h	h	h	a	h	h	h	a	a	h	a	h	a	h	a	h	a	h	h	h	a	a	h	a	a	a	a	h	h	a	h	a	a	h	a	h	a	h	h	h
3	105.285	HAU1022	h	a	a	h	a	h	h	h	h	u	a	h	h	h	a	a	h	a	h	a	h	a	h	a	h	h	h	a	a	h	a	a	a	a	h	h	a	h	a	a	h	a	h	a	h	h	h
3	106.781	BNL2443	h	a	a	a	a	h	u	h	h	h	a	h	h	h	a	a	h	a	h	a	h	a	h	a	h	h	h	a	a	h	h	a	a	u	h	h	a	u	a	a	h	u	h	a	h	h	h
3	107.208	DPL0224	a	a	a	a	a	a	h	h	h	h	a	h	h	h	a	a	h	a	h	a	h	a	h	a	h	h	h	a	a	h	h	a	a	a	h	h	a	h	a	a	h	a	h	a	h	h	h
3	108.54	CICR0034	h	a	a	a	a	h	h	h	h	h	a	h	a	h	a	a	h	a	h	a	h	a	h	a	h	h	h	a	a	h	h	a	a	a	h	h	a	h	a	a	h	a	h	a	h	h	h
3	111.06	NAU3479	h	a	a	a	a	h	h	h	h	h	a	h	h	h	a	a	a	a	h	a	h	a	h	a	h	a	h	a	a	h	h	a	h	a	h	a	a	h	a	a	h	a	h	a	h	h	h
3	111.777	HAU0912	h	a	a	a	a	h	h	h	h	h	h	h	h	h	a	a	a	a	h	a	h	a	h	a	h	h	h	a	a	h	h	a	h	a	h	a	a	h	a	a	a	h	h	a	h	h	h
3	112.346	NAU2297	h	a	a	a	a	h	h	h	h	h	h	h	h	a	a	a	a	a	h	a	h	a	h	a	h	h	h	a	a	h	h	a	h	a	h	a	a	h	a	a	a	a	h	a	h	h	h
3	113.839	HAU1396	h	a	a	a	a	h	h	h	h	h	a	h	h	h	a	a	a	a	h	a	h	a	h	a	h	h	h	a	a	h	h	a	h	a	h	a	a	h	a	a	h	a	h	a	h	h	h
3	113.839	PGML02906	h	a	a	a	a	h	h	h	h	h	a	h	h	h	a	a	a	a	h	a	h	a	h	a	h	h	h	a	a	h	h	a	h	a	h	a	a	h	a	a	h	a	h	a	h	h	h
3	114.12	DPL0321	h	a	a	a	a	h	h	h	h	h	a	u	h	h	a	a	a	a	h	a	h	a	h	u	h	h	h	a	a	h	h	a	h	a	h	a	a	h	a	a	h	a	h	a	h	h	h
3	114.402	HAU0195b	h	a	a	a	a	h	h	h	h	h	a	h	h	h	a	a	a	a	h	a	h	a	h	a	h	h	h	a	a	h	h	a	h	a	h	a	a	h	a	a	h	a	h	a	h	h	h
3	114.825	CGR6873	h	a	a	a	a	h	h	h	h	h	a	h	h	h	a	a	a	a	h	a	h	a	h	a	h	h	h	a	a	h	h	a	h	a	h	a	a	h	a	a	h	a	h	a	h	h	h
3	115.105	CGR6528	h	a	a	a	a	h	h	h	h	h	a	h	h	h	a	a	a	a	h	a	h	a	h	a	h	h	h	a	a	h	h	a	h	a	h	a	a	h	a	a	h	a	h	a	h	h	h
3	118.253	DPL0291	h	a	a	h	h	a	h	a	h	u	u	h	a	h	h	a	h	a	h	a	h	a	h	a	h	h	h	a	a	h	h	a	h	a	h	a	h	h	a	a	h	a	h	h	h	u	u
3	128.016	HAU3403	a	a	h	a	a	h	h	h	h	h	a	h	h	h	a	h	h	a	h	a	h	a	h	h	a	a	h	h	a	h	h	a	h	h	h	a	a	h	a	a	h	a	h	a	h	h	h
3	134.54	PGML00950b	a	a	h	a	a	h	h	h	h	h	h	h	h	h	a	h	h	a	h	a	h	a	h	h	h	h	h	h	a	h	a	a	h	h	h	a	a	h	a	a	h	a	h	a	a	h	h
3	141.347	NAU3016a	h	h	a	a	a	h	h	h	h	h	h	h	h	h	a	h	h	h	h	a	h	a	h	h	h	h	h	a	a	h	a	h	h	h	h	h	a	h	h	a	h	h	h	a	a	h	h
3	145.845	PGML03307	a	a	h	a	a	h	h	h	h	h	h	h	h	h	a	h	h	a	h	a	a	a	a	a	h	h	h	a	a	a	a	h	h	h	h	a	a	h	h	a	h	h	h	a	a	h	h
3	146.628	HAU0292	a	a	a	a	a	h	h	h	h	a	h	h	h	h	a	h	h	a	h	a	a	a	a	a	h	a	h	a	a	a	a	h	h	h	h	a	a	h	h	a	h	h	h	a	a	h	h
3	148.572	HAU0759	a	a	h	a	a	h	h	h	h	a	h	h	h	h	h	h	h	a	h	a	a	a	a	a	h	a	h	h	a	a	a	h	h	h	h	a	a	h	h	a	h	h	h	h	h	h	h
3	150.737	CGR5620	a	a	h	a	a	h	a	h	h	u	h	h	h	h	h	h	h	a	h	a	a	a	a	h	h	a	h	a	a	a	a	h	a	h	h	a	a	h	h	a	a	h	a	a	a	h	h
3	151.03	CGR5729	a	a	h	a	h	h	a	h	h	u	h	h	h	h	h	h	h	a	h	a	a	a	a	h	h	a	h	a	a	a	a	h	a	h	h	a	a	h	h	a	a	h	a	a	a	h	h
3	153.719	NAU3083	a	a	h	a	a	h	h	h	h	a	h	h	h	h	h	h	h	a	h	a	a	a	a	a	h	a	h	a	a	a	a	h	h	h	h	a	a	h	h	a	h	h	h	a	a	h	h
3	166.153	MUCS547	h	h	h	h	h	h	a	a	h	h	a	h	a	a	a	h	h	h	a	h	h	a	a	a	a	h	a	h	a	h	h	a	h	h	h	a	a	a	h	a	h	h	a	a	a	a	a
4	0	DPL0573	h	h	a	a	a	h	a	h	h	a	a	a	a	h	a	a	a	a	h	a	h	h	h	h	h	a	h	h	h	h	h	a	a	a	a	h	h	h	h	a	a	a	h	a	h	h	a
4	5.72773	CICR0640	h	h	h	h	h	a	h	a	h	a	h	a	h	a	a	a	h	a	h	a	a	a	h	h	h	h	h	h	a	a	h	h	a	a	a	a	h	h	h	h	a	h	a	h	a	a	h
4	6.40358	MUSB0264	h	h	h	h	h	a	h	a	h	a	h	a	h	a	a	a	h	a	h	a	a	a	h	h	h	h	h	h	a	a	h	h	h	a	a	a	h	h	h	h	a	h	a	h	a	a	h
4	7.22258	NAU2701	h	h	h	h	h	a	h	a	h	h	h	h	h	a	a	a	h	a	h	a	a	a	h	h	h	h	h	h	a	a	h	h	h	a	a	a	h	h	h	h	a	h	a	h	a	a	h
4	14.7483	HAU3050b	a	a	a	a	h	a	a	h	h	a	a	a	a	a	a	a	a	a	h	h	h	a	h	h	h	h	a	h	a	a	h	h	h	a	a	a	a	h	a	h	a	a	a	h	a	h	a
4	23.6056	DPL0137a	h	a	a	h	h	h	a	h	a	h	h	a	a	a	h	h	a	a	h	h	a	h	h	a	h	h	h	a	h	a	h	h	a	a	a	h	a	h	h	h	a	h	a	h	h	h	a
4	26.1207	NAU1158	h	a	h	h	h	a	a	h	h	h	h	a	h	a	u	h	a	a	h	h	a	h	h	a	h	h	h	a	h	a	h	h	a	a	a	h	a	h	h	h	a	a	a	h	h	h	a
4	26.8261	CICR0020	h	a	h	a	h	a	a	h	a	h	a	a	a	a	a	h	a	a	h	h	a	h	h	a	h	h	h	a	h	a	h	h	a	a	a	h	a	h	h	h	a	a	a	h	h	h	a
4	27.2253	HAU1444	h	a	h	a	h	a	a	h	a	h	a	a	a	a	a	h	a	a	h	h	a	h	h	a	h	h	h	a	h	a	h	h	a	a	h	h	h	h	h	h	h	a	a	h	h	h	a
4	28.8218	NAU0786	u	a	h	a	h	a	a	h	a	h	a	a	a	a	a	h	a	a	h	h	a	h	a	h	u	h	a	h	a	u	h	a	a	a	h	a	h	h	h	a	a	a	h	h	h	u	a
4	31.3665	CGR5812	a	a	h	a	h	a	a	h	a	h	a	a	a	a	a	h	a	a	h	h	a	h	h	a	h	h	h	a	h	a	h	h	a	a	a	h	a	h	h	h	a	a	a	h	h	a	a
4	32.1839	CGR5252	h	a	h	a	h	a	a	h	a	h	a	a	a	a	a	h	a	a	h	h	a	h	h	a	h	h	h	a	h	a	h	h	a	a	a	h	a	h	h	h	a	a	a	h	h	h	a
4	32.1839	NAU3825	h	a	h	a	h	a	a	h	a	h	u	a	a	a	a	h	a	a	h	h	a	h	h	a	h	h	h	a	h	a	h	h	a	a	a	h	a	h	h	h	a	a	a	h	h	h	a
4	32.1839	TMB0809	h	a	u	a	h	a	a	u	a	h	a	a	a	a	a	h	a	a	h	h	a	h	h	a	h	h	h	a	h	a	h	h	a	a	a	h	a	h	h	h	a	a	a	h	h	h	u
4	32.448	DC40436	h	h	h	a	h	u	u	u	a	u	u	a	a	a	a	h	a	a	h	h	a	h	h	a	a	h	h	a	h	a	h	h	a	a	a	h	a	h	h	h	a	a	a	h	h	h	a
4	33.4095	NAU5180	h	a	h	a	h	a	a	h	a	h	a	a	a	a	a	h	a	a	h	h	a	h	h	a	h	h	h	a	h	a	h	h	a	a	a	h	a	h	h	h	a	a	a	h	h	h	a
4	36.1582	DC40149	h	a	h	a	h	u	a	a	a	h	a	a	a	a	a	h	a	a	h	h	a	h	h	a	h	h	h	a	h	a	h	h	a	a	a	h	a	h	h	h	a	a	a	h	h	h	a
4	44.9336	DPL0685	h	a	h	a	a	a	h	h	a	h	a	a	h	a	h	h	a	a	h	h	h	a	h	h	a	h	h	h	h	a	h	h	a	a	a	h	a	a	h	a	a	h	h	u	h	h	h
4	55.2673	PGML02232	h	h	h	a	a	h	h	h	a	h	h	a	h	h	a	h	a	a	h	h	a	h	h	h	a	h	h	h	h	h	h	h	a	h	a	h	a	h	h	h	h	a	a	h	h	h	h
4	61.6104	DPL0107a	h	a	h	a	a	a	a	h	a	h	a	a	h	a	h	h	h	h	h	h	a	h	h	h	u	u	h	h	h	h	h	h	a	a	a	h	h	h	h	h	a	a	a	h	h	h	a
4	63.0891	HAU3228	h	a	h	a	a	a	a	h	a	h	a	a	h	a	a	h	a	a	h	h	a	h	h	a	h	h	h	h	h	a	a	h	a	a	a	h	a	h	h	a	a	a	a	h	h	h	a
4	64.3458	DPL0704	h	a	h	a	a	a	a	h	h	h	a	h	h	h	a	h	h	a	h	h	a	h	h	h	h	h	h	h	h	a	a	h	a	a	a	h	a	h	h	h	a	a	a	h	h	h	a
4	65.4537	HAU1300	h	a	h	a	a	a	a	h	a	h	a	a	h	h	a	h	a	a	h	h	a	h	h	a	h	h	h	h	h	a	a	h	a	a	a	h	a	h	h	h	a	a	a	h	h	h	a
4	66.7104	DPL0085	h	a	h	a	a	a	h	h	h	h	a	a	h	h	a	h	a	a	h	h	a	h	h	a	h	h	h	h	h	a	a	h	a	a	a	h	a	h	h	h	a	a	a	h	h	h	a
4	69.0863	NAU2363	a	a	h	a	a	a	a	h	a	h	a	a	h	h	a	h	a	a	h	a	a	a	h	a	h	h	h	h	h	a	a	h	a	a	a	h	a	h	h	a	a	a	h	h	h	h	a
4	70.0477	HAU1215	a	a	h	a	a	a	a	h	a	h	a	a	h	h	a	h	a	a	h	a	a	a	h	a	h	h	h	h	h	a	a	h	a	a	a	a	a	h	h	h	a	a	a	h	h	h	a
4	73.9061	Gh117	a	h	h	a	a	a	a	h	a	h	a	a	h	h	a	h	a	a	h	a	a	a	h	a	h	h	h	h	h	a	a	h	a	a	a	a	a	h	h	h	a	a	a	h	h	h	a
4	77.3699	NAU3093	a	a	h	a	a	a	a	h	a	h	a	a	h	h	a	h	a	a	h	a	a	a	h	a	h	h	h	h	h	a	a	h	a	a	a	a	a	h	h	h	a	a	a	h	h	h	a
4	77.5009	HAU2016	a	a	h	a	a	a	a	h	a	h	a	a	h	h	a	h	a	a	h	a	a	a	h	a	h	h	h	h	h	a	a	h	a	a	a	a	a	h	h	h	a	a	a	h	h	h	a
4	78.4639	DPL0451	a	a	h	a	h	a	a	h	a	h	a	a	h	h	a	h	a	a	h	a	a	a	h	a	h	h	h	h	h	a	a	h	a	h	h	a	a	h	h	h	a	a	a	u	h	h	a
4	80.0277	HAU0101	a	a	h	a	h	a	a	h	a	h	a	a	h	h	a	h	a	a	h	a	a	a	a	a	h	a	h	h	h	a	a	h	a	a	h	a	a	h	a	h	a	a	a	h	h	h	a
4	81.2843	CICR0345	a	a	h	a	h	a	a	h	a	a	a	a	h	h	a	h	a	a	h	a	a	a	h	a	h	h	h	h	h	a	a	h	a	a	h	a	a	h	h	h	a	a	a	h	h	h	a
4	81.6836	BNL2572	a	a	h	a	h	a	a	h	a	h	a	a	h	h	a	h	a	a	h	a	a	a	h	a	h	h	h	h	h	a	a	h	a	a	h	a	a	h	h	h	a	a	a	h	h	h	a
4	83.0917	CICR0267	a	a	h	a	h	a	a	h	a	h	a	a	h	h	h	h	a	a	h	a	a	a	h	a	h	h	h	h	h	a	a	h	a	a	h	a	a	h	h	h	a	a	a	h	h	a	h
4	85.8244	MUCS570	a	h	h	h	a	a	a	a	h	h	h	a	h	h	a	a	a	a	h	h	a	a	h	h	h	h	h	h	a	a	a	h	a	a	h	a	a	h	h	h	a	a	a	h	a	a	h
4	90.3234	NAU5236	a	h	h	h	h	a	a	a	a	h	h	u	a	h	h	a	a	a	h	a	a	h	a	a	h	h	h	a	a	a	h	h	a	a	h	a	a	h	h	a	a	a	a	a	a	a	h
4	90.724	CER0139a	a	h	h	h	h	a	a	a	a	h	a	a	a	h	h	h	a	a	h	a	a	h	a	a	h	h	h	a	a	a	h	h	a	a	h	a	a	h	h	a	a	a	a	a	a	a	h
5	0	DPL0014	a	a	h	h	h	h	h	a	a	a	a	h	h	h	a	a	h	a	a	a	h	a	h	h	h	a	h	a	h	h	h	a	h	a	h	h	h	a	a	h	a	h	h	a	h	h	h
5	9.84875	PGML04317	h	h	a	a	h	h	h	h	h	a	a	a	h	a	h	a	h	a	h	a	h	a	h	h	h	a	h	a	h	h	h	a	h	h	h	a	a	a	h	h	a	h	h	a	h	h	h
5	15.1458	PGML04350a	h	a	h	a	h	h	h	h	h	a	h	h	h	a	a	h	h	a	h	a	h	a	h	h	h	h	h	h	h	h	h	a	h	h	h	a	a	a	a	h	h	a	h	a	h	h	h
5	18.7102	COT130	h	a	h	a	h	h	h	h	a	a	h	h	h	a	h	h	h	a	h	a	a	a	h	h	h	h	h	h	h	h	h	a	a	h	h	a	a	a	a	h	h	a	h	a	h	h	h
5	25.6127	DPL0247a	h	a	u	a	a	h	h	h	h	a	a	h	a	a	a	a	h	a	h	a	h	a	h	a	h	a	h	a	h	h	a	a	h	a	h	a	a	a	a	h	a	a	a	a	h	h	h
5	30.4646	CIR224b	h	a	h	a	a	h	h	h	h	a	a	h	a	a	a	a	h	h	h	u	h	a	h	a	h	a	h	a	h	h	a	a	h	a	a	a	a	a	a	h	a	a	a	a	h	h	h
5	31.3077	PGML03048	h	a	h	a	a	h	h	h	h	a	a	h	a	a	a	a	h	a	h	a	h	a	h	a	h	a	h	a	h	h	a	a	h	a	a	a	a	a	a	h	a	a	a	a	h	h	h
5	32.2945	CIR102	h	a	h	a	h	h	h	h	h	a	a	h	a	a	a	a	h	a	h	a	h	a	h	a	u	a	h	a	h	h	a	a	h	a	h	a	a	a	a	h	u	a	h	a	h	h	h
5	32.429	DC20067	h	a	h	a	h	h	h	h	h	a	a	h	a	a	a	a	h	a	h	a	h	a	h	a	h	a	h	a	h	h	a	a	h	h	h	a	a	a	a	h	a	a	h	a	h	h	h
5	32.429	NAU4034	h	a	h	a	h	h	h	h	h	a	a	h	a	a	a	a	h	a	h	a	h	a	h	a	h	a	h	a	h	h	a	a	h	h	h	a	a	a	a	h	a	a	h	a	h	h	h
5	32.5634	BNL1042	h	a	h	a	h	h	h	h	h	a	a	h	a	a	a	a	h	a	h	a	h	a	h	a	h	a	h	a	h	h	a	a	h	h	h	a	a	a	a	h	a	a	h	a	h	h	h
5	35.3658	DPL0063	h	h	h	a	h	h	a	h	h	a	a	h	a	a	a	a	a	a	a	a	h	a	h	a	h	u	u	a	a	h	a	a	h	h	h	a	a	a	h	h	a	a	h	h	h	h	h
5	38.1683	HAU0746	h	a	h	a	h	h	h	h	h	a	a	h	h	a	a	a	h	a	h	a	h	a	h	a	h	a	h	a	h	h	a	a	h	h	h	a	a	a	a	h	a	a	h	a	h	h	h
5	38.1683	TMB1296	h	a	h	a	h	h	h	h	h	a	a	h	h	a	a	a	h	a	h	a	h	a	h	a	h	a	h	a	h	h	a	u	h	h	h	a	a	a	a	h	a	a	h	a	h	h	h
5	38.578	CGR6708a	h	a	h	a	h	h	h	h	h	a	a	h	h	a	a	a	h	a	h	a	h	a	h	a	h	a	h	a	h	h	a	a	h	h	h	a	a	a	a	h	a	a	h	a	h	h	h
5	38.9877	DPL0724	h	a	h	a	h	h	h	h	h	a	a	h	h	a	a	a	h	a	h	a	h	a	h	u	h	a	h	a	h	h	h	a	h	h	h	a	a	a	a	h	a	a	h	h	h	h	h
5	39.1221	TMB1120	u	a	h	a	h	h	h	h	h	a	a	h	h	a	a	a	h	a	h	a	h	a	h	a	h	u	h	a	h	h	h	a	u	h	h	a	a	a	a	h	a	a	h	a	h	h	h
5	39.3932	CGR5590	h	a	h	a	h	h	h	h	h	u	a	h	h	a	a	a	h	a	h	a	h	a	h	a	h	a	h	a	h	h	h	a	h	h	h	a	a	a	a	h	a	a	h	a	h	h	h
5	39.8029	PGML02063	h	a	h	a	h	h	h	h	h	a	a	h	h	a	a	a	h	a	h	a	h	a	h	h	h	a	h	a	h	h	h	a	h	h	h	a	a	a	a	h	a	a	h	a	h	h	h
5	40.2125	CGR5025	h	a	h	a	h	h	h	h	h	a	a	h	h	a	a	a	h	a	h	a	h	a	h	h	h	a	h	a	h	h	h	a	h	h	h	a	a	a	a	h	a	a	h	a	a	h	h
5	41.6575	DPL0022	h	h	h	a	h	h	h	h	h	a	a	h	h	h	a	a	h	a	h	a	h	a	h	h	h	a	h	a	h	h	h	a	h	h	h	a	a	a	a	h	a	a	h	a	a	h	h
5	43.1025	HAU1712	h	a	h	a	h	h	a	h	h	a	a	h	h	h	a	a	h	a	h	a	h	a	h	h	h	a	h	a	h	h	h	a	h	h	h	a	a	a	a	h	a	a	a	a	a	h	h
5	43.9415	MGHES06	h	a	u	u	h	h	a	h	h	a	a	h	h	h	a	a	h	a	h	a	h	a	h	h	h	a	h	a	h	h	h	a	h	a	h	h	a	a	a	h	a	a	a	a	a	a	h
5	44.635	DPL0838	h	h	h	a	h	h	a	h	h	a	a	h	h	h	a	a	h	a	h	a	h	a	h	h	h	a	h	h	h	h	h	a	h	a	h	h	a	a	a	h	a	a	a	a	a	a	h
5	44.7695	NAU2494	h	h	h	u	h	h	a	h	h	a	a	h	h	h	a	a	h	a	h	a	h	a	h	h	h	a	h	h	h	h	h	a	h	a	h	h	a	a	a	h	a	a	a	a	a	a	h
5	45.0406	DPL0138	a	h	h	a	h	h	a	h	h	a	a	h	h	h	a	a	h	a	h	a	h	a	h	h	h	a	h	h	h	h	h	a	h	a	h	h	a	a	a	h	a	a	a	a	a	a	h
5	47.4125	DPL0241	a	h	h	a	h	h	a	h	h	a	a	h	h	h	a	a	h	a	h	a	h	a	h	h	h	a	a	h	h	h	h	a	h	a	h	h	a	a	a	h	a	a	h	h	a	a	h
5	49.0013	NAU1372	a	h	a	a	h	h	a	h	h	a	a	h	h	h	a	a	h	a	h	a	h	a	h	h	h	a	a	h	h	h	h	a	a	a	h	h	h	a	a	h	a	a	h	h	a	a	h
5	50.2096	CGR6247	a	h	a	h	h	h	a	h	h	a	a	h	h	h	a	a	h	a	a	a	h	a	h	h	h	a	a	h	h	h	h	a	a	a	h	h	h	a	a	h	a	a	h	h	a	a	h
5	50.3441	HAU1030	a	h	a	h	h	h	a	h	h	a	a	h	h	h	a	a	h	a	a	h	h	a	h	h	h	a	a	h	h	h	h	a	a	a	h	h	h	a	a	h	a	a	h	h	a	a	h
5	50.4785	DC30048	a	h	a	h	h	h	a	h	h	a	a	h	h	h	a	a	h	a	a	h	h	a	h	u	h	a	a	h	h	h	h	a	a	a	h	h	h	a	a	h	a	a	h	h	a	a	h
5	50.7496	HAU0871	a	h	a	h	h	h	a	h	h	a	a	h	h	h	a	a	h	a	a	h	h	a	h	h	h	a	a	h	h	h	h	a	a	a	h	h	h	a	a	h	a	a	h	h	a	a	h
5	50.8841	NAU0922	a	h	a	h	h	h	a	h	h	a	a	h	h	h	a	a	h	a	a	h	h	a	h	h	h	a	a	h	h	h	h	a	a	a	h	h	h	a	a	h	a	a	h	h	a	a	h
5	50.8841	NAU1109	a	h	a	u	h	h	a	h	h	a	a	h	h	h	a	a	h	a	a	h	h	a	h	h	h	a	a	h	h	h	h	a	a	a	h	h	h	a	a	h	a	a	h	h	a	a	h
5	51.5778	CICR0065b	a	h	a	h	h	h	a	h	h	a	a	h	h	h	a	a	h	a	a	h	h	a	h	h	h	a	a	a	h	h	h	a	a	a	h	h	h	a	h	h	a	a	h	h	a	a	h
5	53.1841	DPL0368	a	h	a	h	h	h	a	h	h	a	a	h	h	h	h	h	h	a	a	h	h	h	h	h	h	a	a	a	h	h	h	a	a	a	h	h	h	a	h	h	a	a	h	h	h	a	h
5	58.9928	DPL0554	a	h	h	a	h	a	a	h	h	a	a	h	h	h	a	a	h	a	a	h	h	h	h	h	h	a	a	h	h	h	h	a	a	a	h	h	h	a	h	a	a	h	h	h	h	a	h
5	60.7665	DC40122	a	h	a	a	h	a	a	h	h	a	a	h	a	h	a	a	h	a	a	h	h	h	h	h	h	h	a	h	h	u	u	a	a	a	h	h	h	a	h	a	a	h	h	h	h	a	h
5	61.3669	CIR139b	a	h	a	a	h	a	a	h	h	a	u	h	a	h	a	a	h	a	a	h	h	a	h	h	h	h	a	h	h	h	h	a	u	a	h	h	h	u	h	a	u	h	h	h	u	a	h
5	64.3163	MUCS530	a	a	a	h	a	a	h	h	h	a	a	h	a	h	u	a	h	a	h	h	h	a	h	h	h	h	a	h	h	h	a	a	a	a	h	h	a	a	h	a	a	a	a	h	h	a	h
5	67.2841	HAU1034	a	a	a	h	h	a	h	h	h	a	a	h	a	h	a	a	h	a	a	h	h	a	h	u	h	u	a	a	h	h	a	a	a	a	a	h	a	a	h	a	a	a	a	h	h	a	h
5	67.7134	NAU5160	a	a	a	h	h	a	h	h	h	a	a	h	a	h	a	a	h	a	a	h	h	a	h	h	h	a	a	a	h	h	a	a	a	a	h	h	a	a	h	a	a	a	a	h	h	a	h
5	69.4774	HAU0869	a	a	a	h	h	a	h	h	h	a	a	h	a	h	a	a	h	a	a	h	h	a	h	h	h	a	a	a	h	h	a	a	a	a	h	h	a	a	h	a	a	a	a	h	h	a	a
5	70.4641	NAU3325	a	a	a	h	h	a	h	h	h	a	a	h	a	h	a	a	h	a	a	h	h	a	h	h	h	a	a	a	h	h	a	a	a	a	h	h	a	a	h	a	a	a	a	h	h	a	a
5	72.3921	CGR5582	a	a	a	h	h	a	h	h	h	a	a	h	a	h	a	a	h	a	a	h	h	a	h	h	h	a	h	h	h	h	a	a	a	a	h	h	a	a	h	a	a	a	a	h	h	a	h
5	75.6063	DPL0210b	a	a	a	h	h	a	h	h	h	a	a	h	a	h	a	a	h	a	a	h	h	a	h	h	h	h	a	h	h	h	a	a	a	a	h	h	a	a	a	h	a	a	a	h	h	a	h
5	82.3553	NAU3416	a	h	h	h	h	a	h	h	h	u	h	h	a	h	h	a	h	h	a	h	h	a	h	h	h	h	a	h	h	h	h	a	h	h	h	h	h	h	h	h	a	h	h	h	h	a	a
5	89.9161	MUSS317	a	a	h	h	h	a	h	a	h	a	a	h	a	h	a	a	h	a	h	h	h	h	h	h	h	h	a	h	h	h	a	a	h	a	h	h	h	a	h	a	h	a	a	h	h	a	a
5	94.0853	MUSS118	a	a	a	a	h	a	a	a	h	a	a	h	a	h	h	a	h	a	a	h	h	h	h	h	h	a	a	a	h	h	a	a	h	h	h	h	h	a	h	a	a	a	a	h	h	a	a
5	94.3562	MUCS108	a	a	a	a	h	a	a	a	h	a	a	h	a	h	u	a	h	a	a	h	u	h	h	h	h	a	a	a	h	u	a	a	h	h	h	u	h	a	h	a	a	a	a	h	h	a	a
5	94.3562	NAU0826	a	a	a	a	h	a	a	a	h	a	a	h	a	h	h	a	h	a	a	h	h	h	h	h	h	u	a	a	h	h	a	a	h	h	h	h	h	a	h	a	a	a	a	h	h	a	a
5	94.4909	NAU1015	a	a	a	a	h	a	a	a	h	a	h	h	a	h	h	a	h	a	a	h	h	h	h	h	h	a	a	a	h	h	a	a	h	h	h	h	h	a	h	a	a	a	a	h	h	a	a
5	96.7556	HAU2785	a	a	h	a	h	a	a	a	h	a	a	h	a	h	h	a	h	a	a	h	h	h	h	h	a	a	a	a	h	h	a	h	h	h	h	h	a	a	h	a	a	a	a	h	h	h	a
5	97.0266	DPL0040b	a	a	h	a	h	a	a	a	h	a	a	h	a	h	h	a	h	a	a	h	h	h	h	h	a	a	a	a	h	h	a	h	h	h	h	h	a	a	h	a	a	a	a	h	h	h	a
5	97.4363	NAU1339	a	a	h	a	h	a	a	a	h	a	a	h	a	u	h	a	h	a	a	h	h	h	h	h	a	a	a	a	h	h	a	h	h	h	h	h	a	a	h	a	a	a	a	h	h	h	a
5	98.2753	CICR0111	a	a	h	a	h	h	a	a	h	a	h	h	a	h	h	a	h	a	a	h	h	h	a	h	a	a	a	a	h	h	a	h	h	h	h	h	a	a	h	a	a	a	a	h	h	h	a
5	100.039	BNL2448	a	a	h	a	h	a	a	a	h	a	h	h	a	h	h	a	h	a	a	h	h	h	h	a	a	a	a	a	h	h	a	h	h	h	h	h	a	a	h	a	a	a	a	a	h	h	a
5	100.039	DPL0155a	a	a	h	a	h	a	a	a	h	a	h	u	a	h	h	a	h	a	a	h	h	h	h	a	a	a	a	a	h	h	a	h	h	h	h	h	a	a	h	a	a	a	a	u	h	h	a
5	100.878	CGR5135	a	a	h	a	h	a	a	a	h	a	h	h	a	h	h	a	h	a	a	h	h	h	h	a	a	u	a	a	a	h	a	h	h	h	h	a	a	a	a	a	a	a	a	a	a	h	a
5	102.483	BNL3992	a	a	h	a	h	a	a	a	h	a	h	h	a	h	h	a	h	a	a	h	h	h	h	a	a	a	h	a	a	a	a	a	h	h	a	a	a	a	a	a	h	h	a	h	h	h	h
5	104.522	HAU1500	a	a	h	a	h	a	a	a	h	a	h	h	a	h	u	a	h	a	a	h	h	h	h	a	a	a	a	a	h	h	a	h	h	h	h	h	a	a	h	a	u	h	a	a	h	a	a
5	105.871	TMB0131b	a	a	h	a	h	a	a	h	h	a	u	u	a	h	u	a	h	a	a	h	h	h	h	a	a	a	a	a	h	a	a	h	h	u	h	h	a	a	h	a	a	h	a	a	h	h	a
5	107.163	DPL0246	a	a	h	a	h	a	a	h	h	a	h	h	a	h	h	a	h	a	a	h	h	h	h	a	a	a	a	a	h	h	a	h	h	h	h	h	a	a	h	h	u	h	a	a	h	h	a
5	107.857	HAU1384	a	a	h	a	a	a	a	h	h	a	h	h	a	h	h	a	h	a	a	h	h	h	h	a	h	a	a	a	h	h	a	h	h	h	h	h	a	a	h	h	a	h	a	a	a	h	a
5	109.147	HAU1385a	a	a	h	a	a	a	a	h	h	a	h	h	a	h	h	a	h	a	a	h	h	h	h	a	a	a	a	a	h	h	a	h	h	h	h	h	a	a	h	h	h	h	a	a	h	h	a
5	112.701	Gh083	a	a	h	a	h	a	a	a	h	a	h	h	a	h	h	a	h	a	a	h	h	h	h	a	a	a	a	a	h	h	a	h	h	h	h	h	a	a	h	a	a	a	a	a	h	h	a
5	119.288	HAU3395	a	a	h	a	h	a	a	a	h	a	h	h	h	h	h	h	h	a	a	a	a	h	a	h	a	h	a	h	h	a	a	a	a	h	h	h	a	a	h	a	h	a	a	a	h	a	a
5	123.287	DPL0384	a	h	h	a	h	a	a	a	h	a	u	h	h	h	h	h	h	a	a	h	h	a	h	h	a	h	a	h	h	h	a	h	h	h	h	h	a	a	h	a	h	a	a	a	h	h	a
5	126.549	MGHES59	a	a	h	a	a	a	a	h	h	a	u	h	h	h	a	h	h	h	a	h	h	h	h	u	a	h	a	h	h	h	a	h	h	h	h	h	a	a	h	h	h	h	a	a	h	h	a
5	130.703	BNL0226	a	a	a	a	a	u	a	u	h	a	u	h	a	h	a	a	h	a	a	h	h	h	h	u	a	u	a	a	h	h	a	h	h	h	u	h	a	a	h	h	h	h	a	a	a	h	a
5	135.587	DPL0174b	a	a	a	a	a	a	a	h	h	a	a	h	h	h	a	h	h	u	a	h	h	h	h	a	a	a	a	a	h	h	a	h	h	h	h	h	a	a	h	h	a	h	a	a	a	h	a
5	139.213	HAU1976	a	a	a	a	a	a	a	h	h	a	h	h	a	a	a	a	h	h	a	h	h	h	h	a	a	a	a	a	h	a	a	h	h	h	h	h	a	a	h	h	h	h	a	a	a	h	a
5	139.347	HAU0506	a	a	a	a	a	a	a	h	h	a	h	h	a	a	a	a	h	h	a	h	h	h	h	a	a	a	a	a	a	a	a	h	h	h	h	h	a	a	h	h	h	h	a	a	a	h	a
5	141.275	NAU2957	a	a	a	a	a	a	a	h	h	a	h	h	a	a	a	a	h	h	a	h	a	h	h	h	a	a	a	a	a	a	a	h	h	h	h	h	a	a	h	h	h	h	a	a	a	h	a
5	141.546	HAU1957	a	a	a	a	a	a	a	h	h	a	h	h	a	a	a	a	h	h	a	h	a	h	h	h	a	a	a	a	a	h	a	h	h	h	h	h	a	a	h	h	h	h	a	a	a	h	a
5	145.301	SWU0916	a	a	a	h	a	a	a	h	h	a	h	h	a	a	a	a	a	h	a	h	a	h	h	h	a	a	a	a	a	a	a	h	h	h	a	h	a	a	h	h	a	h	a	a	a	h	a
5	147.916	DC20163	a	a	a	h	a	a	a	h	h	a	h	h	a	a	a	a	a	h	a	h	a	h	h	h	a	a	a	a	a	a	a	h	h	h	h	h	a	a	h	h	h	h	a	a	a	h	a
5	149.205	Gh594	a	a	a	h	a	a	a	h	h	a	h	h	a	a	a	a	a	h	h	h	a	a	h	h	a	a	h	a	h	a	a	h	h	h	h	h	a	a	h	h	h	h	a	a	a	h	a
5	149.756	Gh211	a	a	a	h	a	a	a	h	h	a	h	h	a	a	a	a	a	h	h	h	a	h	h	h	a	a	h	a	h	h	a	h	h	h	h	h	a	h	h	u	h	h	a	a	a	h	a
5	151.046	CGR6733	a	a	a	h	a	a	a	h	h	a	h	a	a	a	a	a	a	h	h	h	a	h	h	h	a	a	h	a	h	a	a	h	h	h	h	h	a	a	a	h	h	h	a	a	a	h	a
5	152.032	HAU1404	a	a	a	h	a	a	a	h	h	a	a	a	a	h	a	a	a	h	a	h	a	h	h	h	a	a	h	a	h	a	a	h	a	h	h	h	a	a	a	h	h	h	a	a	a	h	a
5	153.803	DPL0908a	a	h	a	h	a	a	a	h	a	a	h	a	a	h	a	a	a	h	a	h	a	h	h	h	a	a	h	a	h	a	a	h	a	h	h	h	a	a	a	h	h	a	a	a	h	h	h
5	156.793	HAU0215	a	a	a	h	a	a	a	h	a	a	h	a	a	h	a	a	a	h	a	a	a	h	a	h	a	a	h	a	h	a	a	h	a	h	h	h	a	a	a	a	a	a	h	h	h	h	h
5	158.086	NAU3824a	a	a	a	h	a	a	a	h	a	a	h	a	a	h	a	a	a	h	a	a	a	h	a	h	a	a	h	a	h	a	a	h	a	h	h	a	a	h	a	a	a	a	a	a	a	h	h
5	159.838	BNL3995	a	a	a	h	a	a	a	h	h	a	h	a	a	u	a	a	a	h	a	a	a	h	a	h	a	a	h	a	h	a	a	h	a	h	h	h	a	a	a	a	a	a	h	h	h	h	h
5	159.982	NAU1127	a	a	a	h	a	a	a	h	h	a	u	a	a	h	u	a	a	h	a	a	a	h	a	h	a	a	h	a	h	a	a	h	a	h	h	h	a	a	a	a	a	a	h	h	h	h	h
5	160.253	DPL0637	a	a	a	h	a	a	a	h	h	a	h	a	a	h	a	a	a	h	a	a	a	h	a	h	a	a	h	a	h	a	a	h	a	h	h	h	a	a	a	a	a	a	h	h	h	h	h
5	160.663	Gh166b	a	a	a	h	a	a	a	h	h	a	h	a	a	h	a	a	a	h	a	a	a	h	a	h	a	a	h	a	h	a	u	h	a	h	h	h	a	a	a	a	a	a	h	h	h	h	h
5	161.543	DPL0327	a	a	a	h	a	a	a	h	h	h	h	a	a	h	a	a	a	h	a	a	a	h	a	h	a	a	h	a	h	a	a	h	a	h	h	h	u	a	a	a	a	a	h	h	h	h	h
5	164.474	CIR301	a	a	a	h	a	a	a	h	a	a	h	a	a	h	a	a	a	h	a	h	a	h	a	h	a	a	h	a	h	a	a	h	a	h	h	h	a	a	a	a	h	a	h	a	h	h	h
5	165.024	DPL0276	a	a	a	h	a	a	a	h	a	a	h	a	a	h	a	a	a	h	a	h	a	h	a	h	a	a	h	a	h	a	a	h	a	h	h	h	a	a	a	h	h	a	h	a	h	h	h
5	165.295	NAU2001	a	a	a	h	a	a	a	h	a	a	h	a	a	h	a	a	a	h	a	h	a	h	a	h	a	a	h	a	h	a	a	h	a	h	h	h	a	a	a	h	h	a	h	a	h	h	h
5	165.705	CICR0496	a	a	a	h	a	a	a	h	a	a	h	a	a	h	a	a	a	h	a	h	a	h	a	h	a	a	h	a	h	a	a	h	a	h	h	h	a	a	a	a	h	a	h	a	h	h	h
5	166.399	NAU1200	a	a	a	a	a	a	a	h	a	a	h	a	a	h	a	a	a	h	a	h	a	h	a	h	a	a	h	a	h	h	a	h	a	h	h	h	a	a	a	a	h	a	h	a	h	h	h
5	167.385	COT010	a	a	a	h	a	a	a	h	a	a	h	a	a	h	a	a	a	h	a	h	a	h	a	h	a	a	h	a	h	a	a	h	a	h	h	h	a	a	a	a	h	a	h	a	a	a	a
5	167.936	HAU3350b	h	a	a	h	a	a	a	h	a	a	h	a	a	h	a	a	a	h	a	h	a	h	a	h	a	a	h	a	h	a	a	h	a	h	a	h	a	a	a	a	h	a	h	a	a	h	h
5	168.629	CGR5925a	a	h	a	h	a	a	a	h	a	a	h	a	a	h	a	a	a	h	a	h	a	h	a	h	a	a	h	a	h	a	a	h	a	h	h	h	a	a	a	a	h	a	h	a	h	h	h
5	169.181	DPL0622	a	a	a	h	a	a	a	h	a	a	h	a	a	h	a	a	a	h	h	h	a	h	a	a	a	a	h	a	h	a	a	h	a	h	h	h	a	a	a	a	h	a	h	a	h	h	h
5	172.738	NAU2296b	a	h	a	h	a	a	a	h	a	a	h	a	a	h	h	a	a	h	h	h	a	h	a	h	a	a	h	a	h	h	a	h	a	h	h	h	h	a	a	h	h	h	h	h	h	h	h
5	174.502	NAU2296a	h	h	h	h	a	h	a	h	a	a	h	a	a	h	h	h	a	h	h	h	a	h	a	h	h	a	h	a	h	h	a	h	a	h	h	h	h	a	a	h	h	h	h	h	h	h	h
5	181.661	NAU3138	a	h	h	a	a	a	h	h	a	h	h	a	h	h	a	a	h	h	a	h	h	h	a	h	h	a	h	h	h	a	a	h	h	h	h	h	a	h	a	h	h	a	h	h	h	h	h
5	196.859	HAU1496	a	a	h	a	h	h	h	a	h	a	h	a	a	h	a	h	a	a	a	h	h	a	h	h	h	a	h	h	h	a	h	h	a	a	h	h	a	h	a	a	h	a	a	h	h	h	h
5	197.409	HAU1050	a	a	h	a	h	h	h	a	h	a	h	a	a	h	a	h	a	a	a	h	h	a	h	h	a	a	h	h	h	a	h	h	a	a	h	h	a	h	a	a	h	a	a	h	a	h	h
5	197.409	NAU3036	a	a	h	a	h	h	h	a	h	a	h	a	a	h	a	h	a	a	a	h	h	a	h	h	a	a	h	h	h	a	h	h	a	a	h	h	a	h	a	a	h	a	a	h	a	h	h
5	199.337	PGML00939	h	a	h	h	h	h	a	a	h	a	h	a	a	h	a	h	a	a	a	h	h	h	h	h	a	a	h	h	h	a	h	h	a	a	h	h	a	h	a	a	h	a	a	h	a	h	h
5	201.603	CIR253	h	a	h	a	h	h	a	a	h	a	h	a	a	h	a	h	a	h	a	h	a	a	h	h	a	a	h	h	h	a	h	h	a	a	h	h	a	h	a	u	a	a	h	h	a	h	h
5	202.444	TMB0770a	u	a	h	a	h	h	a	h	h	a	u	a	a	h	a	h	a	h	a	a	a	a	h	h	a	a	u	u	u	a	u	u	a	a	u	h	a	h	a	a	a	a	h	h	a	u	h
5	202.444	TMB0770b	u	a	u	a	h	h	a	u	u	a	h	u	a	h	a	h	a	h	a	a	a	a	h	h	a	a	h	h	h	a	h	h	a	a	h	h	a	h	a	a	a	a	h	h	a	h	h
5	203.431	NAU5400	a	a	h	a	h	h	h	h	h	a	h	a	a	h	h	h	a	h	a	a	a	a	h	h	a	a	h	h	h	a	h	h	a	a	h	h	a	h	a	a	a	a	h	h	a	h	h
5	204.567	SWU1250	a	a	a	a	h	a	a	h	h	a	h	a	a	h	h	h	a	h	a	a	a	a	h	h	a	a	h	h	h	a	h	h	a	a	h	h	a	h	a	a	a	a	h	h	a	h	h
5	205.118	NAU3402	a	a	a	a	h	a	a	h	h	a	h	a	a	h	h	h	a	h	a	a	a	a	h	h	a	a	h	h	h	a	h	h	a	a	h	h	a	h	a	a	a	a	h	h	a	h	h
5	209.947	CGR5553	h	a	h	a	h	h	a	h	h	a	h	h	h	h	a	h	h	h	a	a	a	a	h	h	a	h	h	h	h	a	h	h	a	h	h	h	a	h	a	a	h	a	h	h	a	h	h
5	209.947	PGML00120	h	a	h	a	h	h	a	h	h	a	h	h	h	h	a	h	h	h	a	a	a	a	h	h	a	h	h	h	h	a	h	h	a	h	h	h	a	h	a	a	h	a	h	h	a	h	h
5	218.039	NAU2948	h	a	h	a	h	h	a	h	h	a	h	a	a	h	a	h	a	h	a	h	a	a	h	h	a	a	h	h	h	h	a	a	h	a	a	a	a	h	a	a	h	a	h	h	a	h	h
6	0	NAU5038	a	a	h	a	h	a	h	h	a	a	a	a	a	a	a	h	h	a	h	h	a	a	h	h	a	a	h	h	h	h	h	h	h	h	a	h	a	a	a	a	h	a	a	a	a	h	h
6	1.19167	DPL0328	a	a	h	a	h	a	h	h	a	a	a	h	a	a	a	h	h	a	h	h	a	a	h	h	a	a	h	h	h	h	h	h	a	h	a	h	a	a	a	a	a	a	h	a	a	h	h
6	1.76364	NAU3173	a	a	h	a	h	a	h	h	a	h	a	h	a	a	a	h	h	a	h	h	a	a	h	a	a	a	h	h	h	h	h	h	a	h	a	h	a	a	a	a	a	a	h	a	a	h	a
6	2.36654	CGR5271	a	a	h	a	h	a	h	h	a	h	u	h	a	a	a	h	h	a	h	h	a	a	h	a	a	a	h	h	h	h	h	h	h	h	h	h	a	a	h	a	a	a	h	h	a	h	a
6	3.92387	CGR5128b	a	a	h	a	h	a	a	h	a	h	a	h	a	a	a	h	h	a	h	h	a	a	h	a	a	a	h	h	h	h	h	h	a	h	h	h	a	a	a	a	a	a	h	a	h	h	a
6	4.03476	NAU2967	a	a	h	a	h	a	a	h	a	h	a	h	a	a	a	h	h	a	h	h	a	a	h	a	a	a	h	h	h	h	h	h	a	h	a	h	a	a	a	a	a	a	h	a	h	h	a
6	4.37277	TMB0154	a	a	h	a	h	a	a	h	a	h	a	h	a	a	a	h	h	a	h	h	a	h	h	a	a	a	h	h	h	h	h	h	a	h	h	h	a	a	a	a	a	a	h	a	h	h	a
6	4.37277	TMB0853	a	a	u	a	h	a	a	h	a	h	a	u	a	a	a	h	h	a	h	h	a	h	h	a	a	a	h	h	h	h	h	h	a	h	h	h	a	a	a	a	a	u	h	a	h	h	a
6	4.94475	PGML04263	a	h	a	a	h	a	a	h	a	a	a	a	a	a	a	h	a	a	h	h	a	h	h	a	a	a	h	h	h	h	h	h	a	h	h	h	a	a	a	a	a	a	h	a	h	h	a
6	5.44686	TMB1538	a	a	u	a	h	a	u	h	u	h	a	u	a	a	a	h	h	a	h	h	a	h	h	a	a	a	h	h	h	h	h	h	a	h	h	h	a	a	a	a	a	a	h	a	h	h	a
6	5.62404	Gh032	a	a	h	a	h	a	a	h	a	h	a	h	a	a	a	h	h	a	h	h	a	h	h	a	a	a	h	h	h	h	h	h	a	h	h	h	a	a	a	a	a	a	h	a	h	h	a
6	5.62404	NAU0796	a	a	h	a	h	a	a	h	a	h	a	h	a	a	a	h	h	a	h	h	a	h	h	a	a	a	h	h	h	h	h	h	a	h	h	h	a	a	a	a	a	u	h	a	h	h	a
6	11.5281	DPL0222	h	a	h	a	h	h	a	h	a	h	a	h	a	h	h	h	h	a	h	h	a	h	h	a	a	a	h	h	h	h	h	h	a	a	h	h	a	h	a	a	a	a	h	a	h	a	a
6	14.6196	CGR6932b	h	a	h	a	h	h	a	h	a	h	a	h	a	h	h	h	h	a	h	h	a	h	h	a	a	a	h	h	h	h	h	h	a	a	h	h	a	h	a	a	a	a	h	a	h	h	a
6	14.7339	NAU4969	h	a	h	a	h	h	a	h	a	h	a	h	a	h	h	h	h	a	h	h	a	h	h	a	a	a	h	h	h	h	h	h	a	a	h	h	a	h	a	a	a	a	h	a	h	h	a
6	15.3059	CGR5525b	h	a	h	a	h	h	a	h	a	h	a	h	a	h	h	h	h	a	h	h	a	h	h	a	a	a	h	h	h	h	h	h	a	a	h	h	a	h	a	a	a	a	h	a	h	h	a
6	15.999	HAU0964	h	a	h	a	h	h	a	h	a	h	a	h	a	h	h	h	h	a	h	h	a	h	h	a	a	a	h	h	h	h	h	h	a	a	h	a	a	h	a	a	a	a	h	a	u	h	a
6	17.0663	DC40067	h	a	h	a	h	h	a	u	a	h	a	h	a	h	h	h	h	a	h	h	a	h	h	a	a	a	a	h	h	h	h	h	h	a	h	h	a	h	a	a	a	a	h	h	h	h	a
6	18.2606	COT002	h	a	h	a	h	h	a	h	a	h	a	h	h	h	h	h	a	a	h	h	h	h	h	a	a	a	a	h	h	h	h	h	h	a	h	h	a	h	a	a	a	a	h	h	h	a	a
6	18.7146	DPL0918a	h	a	h	a	h	h	a	h	a	h	a	h	h	h	h	h	h	a	h	h	h	h	h	h	a	a	a	h	h	h	h	h	h	a	h	h	a	h	a	a	a	a	h	h	h	a	a
6	20.8711	DPL0166b	h	a	h	a	h	h	a	h	a	h	a	h	h	h	h	h	h	a	h	h	a	a	a	a	a	h	a	a	a	h	h	h	h	a	h	a	a	h	a	a	a	a	h	h	h	a	a
6	22.3258	DPL0847	h	a	h	a	h	h	a	a	a	h	h	h	h	h	h	h	h	a	h	h	h	h	h	a	a	h	a	h	h	h	h	h	h	a	h	a	a	h	a	a	a	a	h	h	h	a	a
6	22.8978	DPL0427a	h	u	h	a	h	h	a	h	a	h	a	h	h	h	h	h	h	a	h	h	h	h	h	a	a	h	a	h	h	h	h	h	h	a	h	a	a	h	a	a	a	a	h	h	h	a	a
6	23.4698	CGR6749	h	a	h	a	h	h	a	h	a	h	a	h	h	h	h	h	h	a	h	h	h	h	h	a	a	h	a	h	h	h	h	h	h	a	h	a	a	h	a	a	a	a	h	h	h	a	a
6	24.0418	HAU3308	h	a	a	a	h	h	a	h	a	h	a	h	h	h	h	h	h	a	h	a	h	h	h	a	a	h	a	h	h	h	h	h	h	a	h	a	a	h	h	a	a	a	h	h	h	a	a
6	24.8568	PGML04892	h	a	a	a	h	h	a	h	a	h	a	h	h	h	h	h	h	a	h	a	h	h	h	a	a	h	a	h	u	h	h	h	h	a	h	a	a	h	h	a	a	a	h	h	h	a	a
6	27.9549	DPL0153	h	a	a	a	a	h	a	h	a	h	a	h	h	h	h	h	a	a	h	a	a	h	h	a	a	h	a	a	h	h	h	h	a	a	h	a	a	h	h	a	a	a	h	h	h	a	h
6	29.8228	Gh082	h	a	a	a	a	h	a	h	a	h	a	h	h	h	h	h	a	a	h	a	a	h	h	a	a	h	a	a	h	h	h	h	h	a	h	a	a	h	h	a	a	a	h	h	h	a	h
6	31.1015	BNL1440b	u	a	a	a	a	h	u	u	a	h	u	h	h	h	h	h	a	u	h	a	a	h	h	a	a	h	a	a	h	h	u	h	a	a	a	a	u	h	h	a	a	a	u	h	h	u	h
6	31.8479	HAU2447	a	a	a	a	a	h	a	h	a	a	a	h	h	h	h	h	a	a	h	a	a	h	h	a	a	h	a	a	h	h	h	h	a	a	a	a	a	h	h	a	a	a	h	h	h	a	h
6	36.6238	HAU3350a	a	h	a	a	a	h	a	h	h	h	a	a	h	h	a	h	a	a	a	a	a	a	a	a	a	h	a	a	h	h	h	a	h	a	a	a	a	h	h	a	h	h	h	h	h	a	h
6	38.3513	DPL0142	h	h	a	a	a	h	a	h	h	h	a	a	h	h	h	h	h	h	a	a	a	a	a	a	a	h	a	a	h	h	h	a	h	a	a	a	a	h	h	a	h	h	h	h	h	a	h
6	40.799	DPL0697a	h	h	a	a	a	h	h	h	h	h	a	a	h	h	h	h	u	a	a	a	a	a	a	h	h	h	a	h	h	h	h	a	h	h	a	a	a	h	h	a	h	h	h	h	u	a	h
6	42.2618	BNL4108	h	h	a	a	a	h	a	h	h	h	a	a	h	h	h	h	a	a	a	a	a	a	a	u	u	h	a	u	h	h	u	u	u	u	u	a	a	h	h	a	h	h	h	h	a	a	h
6	42.2618	CER0093	h	h	a	a	a	h	a	h	h	h	u	a	h	h	h	h	a	a	a	a	a	a	a	a	a	h	a	a	h	h	h	a	h	a	a	a	a	h	h	a	h	h	h	h	a	a	h
6	42.2618	HAU1488	h	h	a	a	a	h	a	h	h	h	a	a	h	h	h	h	a	a	a	a	a	a	a	a	a	h	a	a	h	h	h	a	h	a	a	a	a	h	h	a	h	h	h	h	a	a	h
6	42.2618	NAU2838	h	h	a	a	a	h	a	h	h	h	a	a	h	h	h	h	a	a	a	a	a	a	a	a	a	h	a	a	h	h	h	a	h	a	a	a	a	h	h	a	h	h	h	h	a	a	h
6	42.2618	TMB1277	h	h	a	a	a	h	a	h	h	h	a	a	h	h	h	h	a	a	a	a	a	a	a	a	a	h	a	a	h	h	h	a	h	a	a	a	a	h	h	a	h	h	h	h	a	a	h
6	42.2618	TMB2959	h	h	a	a	a	h	a	h	h	h	a	a	h	h	h	h	a	a	a	a	a	a	a	a	a	h	a	a	h	h	h	a	h	a	a	a	a	h	h	a	h	h	h	h	a	a	h
6	42.4853	HAU0091	h	h	a	a	a	h	a	h	h	h	a	a	h	h	h	h	a	a	a	a	a	a	a	a	a	u	a	a	h	h	h	a	h	a	a	a	a	h	h	a	h	h	u	h	a	a	h
6	42.8232	NAU0905a	h	h	a	a	a	h	a	h	h	h	a	a	h	h	h	h	a	a	a	a	a	a	a	a	a	h	a	a	h	h	h	a	h	a	a	a	a	h	h	a	h	h	h	h	a	a	h
6	43.0468	HAU1293	h	h	a	a	a	h	a	h	h	h	a	a	h	h	h	h	a	a	a	a	a	a	a	a	a	u	a	a	h	h	h	a	h	a	a	a	a	h	h	a	h	h	h	h	a	a	h
6	43.2703	CGR5562	h	h	a	a	a	h	a	h	h	h	a	a	h	h	h	h	a	a	a	a	a	a	a	a	a	h	a	a	h	h	h	a	h	a	a	a	a	h	h	a	h	h	h	h	a	a	h
6	43.2703	CGR6814	h	h	a	a	a	h	a	h	h	h	a	a	h	h	h	h	a	a	a	a	a	a	a	a	a	h	a	a	h	h	h	a	h	a	a	a	a	h	h	a	h	h	h	h	a	a	h
6	43.2703	DPL0392	h	h	a	a	a	h	a	h	h	h	a	a	h	h	h	h	a	a	a	a	a	a	a	a	a	h	a	a	h	h	h	a	h	a	a	a	a	h	h	a	h	h	h	h	a	a	h
6	44.462	CER0086a	h	h	a	a	a	h	a	h	h	h	a	a	h	h	h	h	a	a	a	a	a	a	a	a	a	h	a	a	h	h	h	a	h	a	a	a	a	h	h	a	h	h	h	h	a	a	h
6	45.9168	PGML00996	h	h	a	a	a	h	a	h	h	h	a	a	h	h	h	h	a	a	a	a	a	a	a	a	a	h	a	a	h	h	h	a	h	a	a	h	a	h	h	a	h	h	h	h	a	a	h
6	46.6087	C2-0009B	h	a	a	a	a	h	a	h	h	h	a	a	h	h	h	h	a	a	a	a	a	a	a	a	a	h	a	a	h	h	h	a	h	a	h	h	a	h	h	a	h	h	h	h	a	a	h
6	49.2706	CGR6019	h	a	a	a	a	h	a	h	h	h	a	a	h	h	h	h	a	a	a	a	a	a	a	a	a	h	a	a	h	h	h	a	h	h	h	h	h	h	h	h	h	h	h	h	a	a	h
6	54.1519	PGML01861	h	a	h	a	a	h	a	h	h	h	h	h	h	h	h	h	h	a	a	a	a	a	a	h	a	h	a	h	h	h	h	a	h	h	h	h	a	h	h	a	h	h	h	h	a	a	h
6	55	DC40417	h	a	h	a	a	h	a	h	h	h	h	h	h	h	h	h	h	a	a	a	a	a	a	h	a	h	a	h	h	h	h	a	h	h	h	h	a	h	h	a	h	h	h	h	a	a	h
6	55.2236	CGR5355	h	a	h	a	a	h	a	h	h	h	h	h	h	h	h	h	h	a	a	a	a	h	a	h	a	h	a	h	a	h	h	a	h	h	h	h	a	h	h	a	h	h	h	h	a	a	h
6	57.5904	CICR0461b	h	h	h	a	a	h	a	h	h	h	h	h	h	h	h	h	h	a	a	a	a	a	a	h	a	h	a	h	h	h	h	a	h	h	a	a	a	h	h	a	h	h	h	h	u	a	h
6	61.1433	CGR5883	h	a	h	a	a	h	a	h	h	h	h	h	a	a	a	a	h	a	a	a	a	a	a	h	a	h	a	h	h	h	h	a	h	a	h	h	a	h	h	a	h	h	h	h	a	a	h
6	64.5815	CICR0824	h	a	a	a	a	h	a	h	a	h	a	a	h	h	h	h	a	a	a	a	a	h	a	h	a	h	a	h	a	h	h	a	h	a	h	h	a	h	h	a	h	h	h	h	a	a	h
6	65.2734	HAU2822	h	a	a	a	a	h	a	h	a	h	a	a	h	h	h	h	a	a	a	a	a	h	a	a	a	h	a	h	a	h	h	a	h	a	h	h	a	h	h	a	h	h	h	h	a	a	h
6	66.0871	NAU5433	h	a	a	a	a	a	a	h	a	h	a	a	h	h	h	h	a	a	a	a	a	h	a	a	a	a	a	h	a	h	h	a	h	a	h	h	a	h	h	a	h	h	h	h	a	a	h
6	66.6591	PGML03066	h	a	a	a	a	h	a	h	a	h	a	a	h	h	h	h	a	a	a	a	a	a	a	a	a	h	a	h	h	h	h	a	h	a	h	h	a	h	h	a	h	h	h	h	a	a	h
6	67.9811	HAU0210	h	a	a	a	a	a	a	h	a	h	a	a	h	h	h	h	a	a	a	a	a	a	a	a	a	h	a	h	a	h	h	a	h	a	h	h	a	h	h	a	h	h	h	h	a	a	h
6	68.7949	NAU2968	h	a	a	a	a	h	a	h	a	h	a	a	h	h	h	h	a	a	a	a	a	a	a	a	a	h	a	h	a	h	h	a	h	a	h	h	a	h	h	a	h	h	h	h	a	a	h
6	69.0183	NAU3803b	h	a	a	a	a	h	a	h	a	h	a	a	h	h	h	h	a	a	a	a	a	a	a	a	a	h	a	h	a	h	h	a	h	a	h	h	a	a	h	a	h	h	h	h	a	a	h
6	69.4725	NAU4946	h	a	a	a	a	h	a	h	a	h	a	a	h	h	h	h	a	a	a	a	a	u	a	a	a	h	a	h	a	h	h	a	h	a	h	h	a	a	h	a	h	h	h	h	a	a	h
6	70.3231	BNL3650	a	u	a	u	a	u	a	h	a	h	u	a	h	h	h	h	a	a	a	a	a	a	a	a	a	u	a	h	a	h	h	a	h	a	h	h	a	a	h	a	h	h	h	h	a	a	h
6	72.6042	DPL0257b	a	a	a	a	a	h	a	a	a	h	a	a	h	h	h	h	a	a	h	h	a	a	a	a	a	h	a	h	a	h	h	a	h	a	a	h	a	a	h	u	h	a	h	h	a	h	h
6	73.0582	PGML03094	a	h	a	a	a	h	a	a	a	h	a	h	h	h	h	h	a	a	h	h	a	a	a	a	a	h	a	h	a	h	h	a	h	a	a	h	a	a	h	a	h	a	h	h	a	h	h
6	73.3962	C2-0139	a	h	a	a	a	h	a	a	a	h	a	h	h	h	h	h	a	a	h	h	a	a	a	a	a	h	a	h	a	h	h	a	h	a	a	h	a	a	h	a	h	a	h	h	a	h	h
6	77.1927	DPL0613	a	h	a	h	a	a	a	a	a	a	a	h	h	h	h	a	a	a	h	h	a	a	h	a	a	h	h	h	h	h	h	h	h	a	a	h	a	a	h	a	h	a	h	h	a	h	h
6	90.011	DPL0705a	h	a	h	h	h	h	a	h	a	h	h	a	h	h	h	a	h	a	h	a	a	a	h	u	a	h	a	h	a	a	a	a	h	a	a	h	a	h	a	h	a	h	h	h	a	h	a
7	0	SWU0473	a	h	h	a	a	a	a	a	h	a	h	a	h	a	h	a	a	a	h	h	h	a	h	u	a	a	a	a	a	a	a	a	a	h	a	h	h	h	a	h	h	h	a	a	a	a	h
7	5.33892	DPL0364b	a	h	h	a	a	a	a	a	h	a	h	h	h	a	h	u	h	h	h	h	h	h	h	h	h	a	a	a	h	a	h	a	a	h	a	h	h	h	u	u	h	h	a	a	a	a	h
7	8.60557	CGR5119	a	h	h	a	h	a	h	a	h	a	a	a	h	a	h	u	h	h	h	h	h	h	h	h	h	a	a	a	h	a	h	a	a	h	a	h	h	h	h	h	h	h	a	a	a	a	h
7	22.7164	PGML04198	a	h	h	h	a	a	a	a	h	a	a	h	h	u	u	a	h	h	h	h	h	a	h	a	a	h	u	a	h	h	h	h	a	h	a	h	h	h	a	h	h	h	a	h	a	a	h
7	29.1766	NAU4030	a	h	h	h	a	a	a	a	h	a	h	h	h	a	a	a	h	h	h	h	h	a	h	a	h	a	a	a	h	a	h	a	a	h	a	a	h	h	h	h	h	h	a	h	a	a	h
7	30.7913	NAU3581	h	h	h	h	a	a	a	a	h	h	h	h	h	h	a	a	h	h	h	h	h	a	h	a	h	a	a	a	h	a	h	a	a	h	h	a	h	h	h	h	h	h	a	h	a	a	h
7	31.0114	HAU1279	h	h	h	h	a	a	a	a	h	h	h	h	h	h	a	a	h	h	h	h	h	a	h	a	h	a	a	a	h	a	h	a	a	h	h	a	h	h	h	h	h	h	a	h	a	a	h
7	33.3763	SHIN-1585	h	a	h	h	a	a	a	a	h	h	h	h	h	h	a	a	h	h	h	h	h	a	h	a	h	a	a	a	u	a	h	a	h	h	h	a	h	h	h	h	h	h	a	h	a	a	h
7	33.8199	NAU5303	h	a	h	h	a	a	a	a	h	h	h	h	h	h	a	a	h	h	h	h	h	a	h	a	h	a	a	a	h	a	h	a	h	h	h	a	h	h	h	h	h	h	a	h	a	a	h
7	38.0996	HAU1367	h	a	h	h	h	a	a	a	h	h	h	h	h	h	a	h	h	h	h	h	h	a	h	h	h	h	a	h	h	a	h	a	h	h	h	a	h	h	h	a	h	h	a	h	h	a	h
7	38.3196	NAU3654	h	a	h	h	h	a	a	a	h	h	h	h	h	h	a	h	h	h	h	h	h	a	h	h	h	h	a	h	h	a	h	a	h	h	h	a	h	h	h	a	h	h	a	h	h	a	h
7	43.8164	NAU5152	a	a	h	a	h	a	a	a	h	a	a	a	a	a	a	a	h	h	h	h	h	a	h	a	h	a	a	a	h	a	h	a	h	h	h	a	h	h	h	a	h	h	a	a	a	a	h
7	46.44	SHIN-1405a	h	a	h	h	h	a	a	a	h	h	h	h	h	h	a	a	h	h	h	h	h	a	h	a	h	a	a	a	h	a	h	a	h	h	h	a	h	h	h	a	h	h	a	h	a	a	h
7	49.8686	SWU1338	h	a	h	h	h	a	a	h	u	h	h	a	h	h	a	a	h	h	h	h	a	a	h	a	h	a	a	a	h	a	h	a	h	h	h	a	h	h	h	a	h	h	a	a	a	a	h
7	52.7104	SHIN-0376a	h	a	h	h	h	a	a	h	h	h	h	h	h	h	a	a	h	h	h	h	h	a	h	a	h	a	a	a	h	a	h	a	h	h	h	a	h	h	h	a	h	h	a	a	a	a	h
7	53.1924	PGML01950	h	a	h	h	h	a	a	h	h	h	h	h	h	h	a	a	h	h	h	h	h	a	h	a	h	a	a	a	h	a	h	a	h	h	h	a	h	h	h	a	a	a	a	a	a	a	h
7	53.8629	CGR5001a	h	a	h	h	h	a	a	h	h	h	h	h	h	h	a	a	h	h	h	h	h	a	h	a	h	a	a	a	h	a	h	a	h	h	h	a	h	h	h	a	h	h	a	a	a	a	h
7	54.083	HAU3319	a	a	h	h	h	a	a	h	h	h	h	h	h	h	a	a	h	h	h	h	h	a	h	a	h	a	a	a	h	a	h	u	h	h	h	a	h	h	h	a	h	h	a	a	a	a	h
7	55.732	CGR6512	a	a	h	h	h	a	a	h	h	h	h	h	h	h	a	a	h	h	h	h	h	a	h	a	h	a	a	a	h	h	h	a	h	h	h	a	h	h	h	a	h	h	a	a	a	a	h
7	65.1517	NAU2886	h	a	h	h	h	a	a	h	h	h	h	h	h	h	a	a	h	h	h	h	a	a	a	a	h	a	a	a	h	h	h	a	h	h	h	a	h	h	a	a	h	h	a	a	h	a	h
7	70.9236	COT048b	h	a	h	h	h	a	a	h	u	h	a	h	h	h	u	a	h	h	h	h	a	a	a	a	a	a	u	a	h	h	h	a	h	h	h	a	h	h	a	a	h	h	a	a	h	a	h
7	71.8711	CGR5372	h	a	h	h	h	a	a	h	h	h	h	h	h	h	a	a	h	h	h	h	a	a	a	a	h	a	a	a	h	h	h	a	h	h	h	a	h	h	a	a	h	a	a	a	h	a	h
7	72.3148	MUSS063	h	a	h	h	h	a	a	h	h	h	h	h	h	h	a	a	h	h	h	h	a	a	a	a	h	a	a	a	h	h	h	a	h	h	h	a	h	h	a	a	h	a	a	a	h	a	h
7	73.6879	NAU5120b	h	a	h	h	h	a	a	h	h	h	h	h	h	h	a	a	h	h	h	h	a	a	a	a	h	a	a	a	h	h	h	a	h	h	h	a	h	h	a	a	h	h	a	a	h	a	h
7	74.823	DPL0136	h	h	a	h	h	h	a	h	h	h	h	h	h	h	a	a	h	h	h	h	a	a	a	a	h	a	a	a	h	h	h	a	h	h	h	a	h	h	a	a	h	h	a	a	h	a	h
7	75.4935	CGR6894b	h	a	h	h	h	a	a	h	h	h	h	h	h	h	a	a	h	h	h	h	a	a	a	a	h	a	a	a	h	h	h	a	h	h	h	a	h	h	a	a	h	h	a	a	h	a	h
7	77.1083	NAU1048	h	a	h	h	a	a	a	h	a	h	a	h	a	a	a	a	h	h	h	h	a	a	a	a	h	a	a	a	h	h	h	a	h	h	h	a	h	h	a	a	h	a	a	a	h	a	h
7	80.815	CICR0375	h	a	h	h	h	a	h	h	h	h	h	h	a	h	a	a	h	h	h	h	a	a	a	a	h	a	a	a	h	h	h	a	h	h	h	a	h	h	a	a	h	a	a	a	h	a	h
7	83.4413	CICR0226	h	a	a	h	h	a	a	h	h	h	h	h	h	h	a	a	h	h	h	h	a	a	a	a	a	a	a	a	h	h	h	a	h	h	h	a	h	h	a	a	h	a	a	a	h	a	h
7	85.0587	NAU2002	h	a	a	h	h	a	a	h	h	h	h	h	h	h	a	a	h	h	h	h	a	a	a	a	a	a	a	a	h	h	h	a	h	h	a	a	h	h	a	a	h	a	a	a	h	a	h
7	87.4236	COT096a	h	a	a	h	h	a	a	h	h	h	a	h	h	h	a	a	h	h	a	h	a	a	a	a	a	a	h	a	h	h	a	a	h	h	a	a	h	h	a	a	h	a	a	a	h	a	h
7	88.0941	CGR6381	h	a	a	h	h	a	a	h	h	h	h	h	h	h	a	a	h	h	a	h	a	a	a	a	a	a	h	a	h	h	a	h	h	h	a	a	h	h	a	a	h	a	a	a	h	a	h
7	88.5377	NAU3028	h	a	a	h	h	a	a	h	h	h	h	h	h	h	a	a	h	h	a	h	a	a	a	a	a	a	h	a	h	h	a	h	h	h	a	a	h	h	a	a	h	a	a	a	h	a	h
7	92.2442	NAU1085	h	a	h	h	h	a	a	h	h	h	h	h	h	h	a	h	h	h	a	h	a	a	a	h	a	h	h	h	h	h	a	h	h	h	a	a	h	h	a	a	h	a	a	a	h	a	h
7	92.4646	HAU2346	h	a	h	h	h	a	a	h	h	h	h	h	h	h	a	h	h	h	a	h	a	a	a	h	a	h	h	h	h	a	a	h	h	h	a	a	h	h	a	a	h	a	a	a	h	a	h
7	92.6846	CICR0651	h	a	h	h	h	a	a	h	h	h	h	h	h	h	a	h	h	h	a	h	a	h	a	h	a	h	h	h	h	a	a	h	h	h	a	a	h	h	a	a	h	a	a	a	h	a	h
7	92.9047	HAU1763	h	a	h	h	h	a	a	h	h	h	h	h	h	h	a	h	h	h	a	h	a	a	a	h	a	h	h	h	h	a	a	h	h	h	a	a	h	h	a	a	h	a	a	a	h	a	h
7	93.125	HAU3273	h	a	h	h	h	a	a	h	h	h	h	h	h	h	a	h	h	h	a	h	a	a	a	h	a	h	h	h	h	a	a	h	h	h	a	a	h	h	a	a	h	a	a	a	h	a	h
7	93.3451	HAU1483	h	a	h	h	h	a	a	h	h	h	h	h	h	h	a	h	h	h	a	h	a	a	a	h	a	h	h	h	h	a	a	h	h	h	a	a	h	h	a	a	h	a	a	a	h	a	h
7	102.67	DC40253	h	a	a	h	h	a	a	h	h	h	u	u	h	h	a	a	h	h	h	h	a	a	a	a	a	a	h	a	h	a	a	h	a	h	a	a	h	a	a	a	h	a	a	a	h	a	h
7	109.345	HAU1754	a	a	a	h	h	a	a	h	a	a	a	h	h	a	a	a	a	a	h	a	a	a	h	h	a	a	h	a	h	a	a	h	a	a	a	a	h	a	a	a	h	a	a	a	h	a	h
7	111.21	CGR5691	a	a	a	a	h	a	a	a	a	a	h	h	h	a	a	a	a	a	h	a	a	a	h	h	a	u	h	a	h	a	a	h	a	a	a	a	h	a	a	a	h	a	a	a	h	a	h
7	111.21	CGR6061	a	a	a	a	h	a	a	a	a	a	h	h	h	a	a	a	a	a	h	a	a	a	h	u	a	u	h	a	h	a	a	h	a	a	a	a	h	a	a	a	h	a	a	a	h	a	h
7	113.321	HAU1780	a	a	a	a	a	a	a	a	a	a	a	h	a	a	a	a	a	a	h	a	a	a	h	h	a	h	h	a	h	a	a	h	a	a	a	a	h	a	a	a	h	a	a	a	h	a	h
7	115.184	CIR141	a	h	u	a	a	a	u	a	u	a	a	h	a	a	a	a	a	a	h	a	a	a	h	h	a	h	a	a	h	a	a	h	a	a	a	a	h	a	a	a	h	a	a	a	u	a	a
7	115.857	CICR0224	a	h	a	a	a	a	a	a	a	a	a	h	a	a	a	a	a	a	h	a	a	a	h	h	a	h	a	a	h	a	a	h	a	a	a	a	h	a	a	a	h	a	a	a	h	a	a
7	117.23	CICR0287	a	h	h	a	a	a	a	a	a	a	a	h	a	a	a	a	a	a	h	a	a	a	h	h	a	h	a	a	h	a	a	h	a	a	a	a	a	a	a	a	h	a	a	a	h	a	a
7	117.9	BNL1694	a	h	h	a	a	h	a	a	a	a	a	h	a	a	a	a	a	a	u	a	a	a	h	h	a	h	a	a	h	a	a	h	a	a	a	a	h	a	a	a	h	a	a	a	h	a	a
7	118.121	CM060	a	h	u	a	a	h	a	a	a	a	a	h	a	a	a	a	a	a	h	a	a	a	h	h	a	h	a	a	h	a	a	h	a	a	a	a	h	a	a	a	h	a	a	u	h	a	a
7	118.341	CICR0680	a	h	h	a	a	h	a	a	a	a	a	h	a	a	a	a	a	a	h	a	a	a	h	h	a	h	a	a	h	a	a	h	a	a	a	a	h	a	a	a	h	a	a	a	h	a	a
7	119.714	CGR5080	a	h	h	a	a	h	a	a	a	a	a	h	a	a	a	a	a	a	h	a	a	a	h	h	a	h	a	a	h	a	a	h	a	a	a	h	h	a	a	a	h	a	a	a	h	h	a
7	120.157	TMB2844	a	h	h	a	a	h	a	a	a	a	a	h	a	a	a	a	a	a	h	a	a	a	h	h	a	h	a	a	h	a	a	h	a	a	a	h	h	a	a	a	h	a	a	a	h	h	a
7	121.058	MUSB0691	a	h	h	a	a	h	a	a	h	a	a	h	a	a	h	a	a	a	h	a	a	a	h	h	a	h	a	a	h	a	a	a	a	a	a	h	h	a	a	a	h	a	a	a	h	h	a
7	124.214	PGML04271a	a	h	h	a	a	h	a	a	h	a	a	h	a	a	a	h	h	h	h	a	a	a	h	h	a	h	a	a	h	a	a	h	a	h	a	h	h	a	a	a	h	a	a	a	h	h	a
7	129.144	TMB0561	u	h	h	a	a	h	a	a	h	h	u	h	h	u	h	a	a	a	h	a	a	a	h	h	h	h	h	h	u	a	a	u	a	u	a	h	h	a	a	a	u	a	h	h	h	h	a
7	148.045	PGML03933	h	h	h	h	a	h	a	h	a	a	a	h	h	a	a	h	a	a	h	h	h	a	h	h	a	h	a	h	a	h	h	a	a	a	a	h	h	h	h	h	h	h	h	a	h	h	h
7	165.078	DPL0661	a	h	h	a	a	h	a	a	a	a	a	h	a	a	a	a	h	u	h	a	a	a	a	u	a	a	a	a	h	a	h	a	a	a	a	h	h	a	a	a	a	a	h	a	h	h	h
7	174.651	DC20152	a	h	h	a	a	h	a	a	a	a	a	h	a	a	a	a	a	a	h	a	a	a	h	h	a	h	a	a	h	a	a	a	a	a	a	h	h	a	a	a	h	a	a	a	h	h	a
7	175.786	CGR6815	a	h	h	a	a	h	a	a	a	a	a	h	a	a	a	a	a	a	h	a	a	a	h	h	a	h	a	a	h	a	a	a	a	a	a	h	h	a	a	a	h	a	a	a	h	h	a
7	175.786	NAU6202	a	h	h	a	a	h	a	a	a	a	a	h	a	a	a	a	a	a	h	a	a	a	h	h	a	h	a	a	h	a	a	a	a	a	a	h	h	a	a	a	h	a	a	a	h	h	a
7	176.457	NAU5458	a	h	h	a	a	a	a	a	a	a	a	h	a	a	a	a	a	a	h	a	a	a	h	a	a	a	a	a	h	a	a	a	a	a	a	h	h	a	a	a	h	a	a	a	h	h	a
7	178.076	HAU3298	a	h	h	a	a	h	a	a	a	a	a	h	a	a	a	a	a	a	h	a	a	a	h	h	a	h	a	a	h	a	a	a	a	a	a	h	h	a	a	a	h	a	a	a	h	h	a
7	184.907	MUSB0441	a	h	h	a	a	h	a	a	a	a	a	h	a	a	a	a	a	a	h	a	a	a	h	h	a	h	a	a	h	a	a	a	a	a	a	h	h	a	a	a	h	a	a	a	h	h	a
7	190.403	Gh506	a	h	h	a	a	h	a	a	a	a	a	h	a	a	a	a	a	a	h	a	a	a	h	h	a	h	a	a	a	a	a	a	a	a	a	h	h	a	a	a	h	a	a	a	h	h	a
7	190.847	CICR0399	a	h	h	a	a	h	a	a	a	a	a	h	a	a	a	a	a	a	h	a	a	a	h	h	a	h	a	a	a	a	a	a	a	a	a	h	h	a	a	a	h	a	a	a	h	h	a
7	191.376	PGML03165a	a	h	h	a	a	h	a	a	a	a	a	h	a	a	a	a	a	a	h	a	a	a	h	h	a	h	a	a	h	a	a	a	a	a	a	h	h	a	a	a	h	a	a	a	h	h	a
7	192.189	DPL0652	a	h	h	a	a	h	a	a	a	a	a	h	a	a	a	a	a	a	h	a	a	a	h	h	a	h	a	a	a	a	a	a	a	a	a	h	h	a	a	a	h	a	a	u	h	h	a
7	193.562	HAU0597	a	h	h	a	a	h	a	a	h	a	a	h	a	a	a	a	a	a	h	a	a	a	h	h	a	h	a	a	a	a	a	a	a	a	a	h	h	a	a	a	h	a	a	a	h	h	a
7	194.233	DPL0920b	a	h	h	a	a	h	a	a	h	a	a	h	a	a	a	a	a	a	h	a	a	a	h	h	a	h	a	a	a	a	a	a	a	a	a	h	h	a	a	a	h	a	a	a	h	h	a
7	196.094	HAU1172	a	h	a	a	h	h	a	a	h	a	a	h	a	a	a	a	a	a	h	a	a	a	h	h	a	h	h	a	a	a	a	a	a	h	a	h	h	a	a	a	h	a	a	a	h	h	a
7	196.537	DC30150	a	h	a	a	h	h	a	a	h	a	a	h	a	a	a	a	a	a	h	a	a	a	h	h	a	h	h	a	a	a	a	a	a	a	a	h	h	a	a	a	h	a	a	a	h	h	a
7	197.91	Gh548	a	h	a	a	h	h	a	a	h	a	a	h	a	a	a	a	a	a	h	a	a	a	h	h	a	a	h	a	a	a	a	a	a	h	a	h	h	a	a	a	h	a	a	a	h	h	a
7	206.146	CGR5138	h	h	a	a	h	a	a	a	u	a	h	h	a	h	h	h	a	a	h	a	a	a	h	a	a	a	h	a	a	a	h	a	h	h	h	h	h	a	a	a	h	a	a	a	a	h	a
7	207.309	NAU4082	h	h	a	a	h	a	a	a	a	a	h	h	a	h	h	h	a	a	h	a	a	a	h	h	h	h	h	a	a	a	h	a	h	h	a	h	h	a	a	a	h	a	a	a	a	h	a
7	208.21	NAU2308	h	h	a	a	h	a	a	a	a	a	h	h	h	h	h	h	a	a	h	a	a	a	h	h	h	h	h	a	a	a	h	a	h	h	h	h	h	a	a	a	h	a	a	a	a	h	a
7	209.583	PGML03114	h	h	a	a	h	a	a	h	a	a	h	a	h	h	h	h	a	a	h	a	a	a	h	h	h	h	h	a	a	a	h	a	h	h	h	h	h	a	a	a	h	a	a	a	a	h	a
7	212.76	PGML01916	h	a	a	a	h	a	h	h	a	a	h	a	h	h	h	h	a	a	h	a	h	a	a	h	h	h	h	a	a	a	h	a	h	h	h	h	h	a	a	a	h	a	a	a	a	h	h
8	0	NAU3324a	a	h	a	a	h	a	a	h	h	h	h	h	a	a	h	h	a	h	a	h	h	h	h	h	h	a	a	a	h	a	h	h	h	a	a	h	a	a	a	h	h	h	h	a	h	h	h
8	5.62515	HAU1899	a	h	a	a	h	a	a	h	h	h	h	h	a	a	h	h	a	h	a	h	h	h	h	h	h	h	a	a	h	a	h	h	h	a	a	h	a	a	a	h	h	h	h	a	h	h	a
8	6.72897	DPL0749	a	h	u	a	h	a	a	h	h	h	h	h	a	a	h	h	a	h	a	h	h	h	h	h	h	h	a	a	h	a	h	h	h	h	a	h	a	a	a	h	h	h	h	a	h	u	a
8	13.94	SHIN-0153	a	h	a	a	h	a	a	h	h	a	u	h	a	a	h	h	a	a	a	a	a	h	h	h	h	h	a	a	h	a	a	h	h	a	a	h	a	a	a	h	h	h	h	a	h	h	h
8	16.2851	HAU1782a	a	h	h	a	h	a	a	h	a	h	h	h	a	a	h	h	a	a	a	a	a	h	a	h	h	h	a	a	h	a	a	h	h	a	a	h	a	a	a	h	h	h	h	a	h	h	h
8	17.855	CGR5759	a	h	h	a	h	a	a	h	a	h	h	h	a	a	a	a	a	a	a	a	u	h	a	h	a	a	a	a	h	a	a	h	h	a	a	h	h	h	a	h	h	h	u	a	h	h	h
8	23.4927	NAU1209	a	h	h	a	h	a	a	a	a	h	a	h	a	a	h	h	a	a	a	a	a	h	a	a	h	h	a	a	h	a	a	h	h	a	a	h	a	a	h	a	h	h	h	a	h	h	h
8	23.7076	HAU1308	a	h	h	a	h	a	a	a	a	h	h	h	a	a	h	h	a	a	a	a	a	h	a	a	h	h	a	a	h	a	a	h	h	a	a	h	a	a	h	a	h	h	h	a	h	h	h
8	23.7076	PGML01348	a	h	h	a	h	a	a	a	a	h	h	h	a	a	h	h	a	a	a	a	a	h	a	a	h	h	a	a	h	a	a	h	h	a	a	h	a	a	h	a	h	h	h	a	h	h	h
8	24.1364	CICR0492	a	h	h	a	h	a	a	a	a	h	h	h	a	a	h	h	a	a	a	a	a	h	a	a	h	h	a	a	h	a	a	h	h	a	a	h	a	a	h	a	h	h	h	a	h	h	h
8	24.1364	NAU0839	a	h	h	a	h	a	a	a	a	h	u	h	a	a	h	h	a	a	a	a	u	h	a	a	h	h	a	a	h	a	a	h	h	a	a	h	a	a	h	a	h	h	h	a	h	h	h
8	24.1364	NAU2293	a	h	h	a	h	a	a	a	a	h	h	h	a	a	h	h	a	a	a	a	a	h	a	a	h	h	a	a	h	a	a	h	h	a	a	h	a	a	h	a	h	h	h	a	h	h	h
8	25.007	HAU1607	a	h	h	a	h	a	a	a	a	a	a	h	a	a	h	h	a	a	a	a	a	h	a	a	h	h	a	h	h	a	a	h	h	a	a	h	a	h	h	a	h	h	h	a	h	h	h
8	25.925	BNL3627b	a	h	h	a	h	a	a	a	a	h	h	h	a	a	h	h	a	a	a	a	u	h	a	a	u	h	a	h	h	a	a	h	h	a	a	h	a	u	h	a	h	h	u	a	h	h	h
8	30.9007	DPL0841a	h	h	h	a	h	a	h	a	a	h	h	h	a	a	h	h	a	h	a	h	h	h	a	h	h	h	a	h	h	a	a	a	h	h	h	h	a	h	h	h	a	h	h	h	h	h	h
8	36.1424	DPL0111	a	h	h	a	h	a	h	a	a	h	h	h	a	a	h	h	a	h	h	h	h	h	a	a	a	h	a	h	h	a	a	a	h	a	a	h	a	h	h	a	a	a	h	a	h	h	h
8	38.5151	CGR5145	a	h	h	a	h	a	h	a	a	h	h	h	a	a	h	h	a	a	a	a	a	h	a	a	a	a	a	h	h	a	a	a	h	a	a	h	a	h	h	a	a	a	h	a	h	h	h
8	38.9439	HAU1390	a	h	h	a	h	a	h	a	a	h	h	h	a	a	h	h	a	a	a	a	a	h	a	a	a	h	a	h	h	a	a	a	h	a	a	h	a	h	h	a	a	a	h	a	h	h	h
8	39.5919	PGML03354	a	h	h	u	h	a	h	a	a	h	h	h	a	a	h	h	a	a	a	a	a	h	a	a	a	h	a	h	h	a	a	a	h	a	a	a	a	h	h	a	a	a	h	a	h	h	h
8	40.4625	CGR6748	a	h	h	a	h	a	h	a	a	h	h	h	a	a	h	h	a	a	a	a	a	h	a	a	a	h	a	h	h	a	a	a	h	a	a	h	a	h	h	a	a	a	h	a	h	h	h
8	41.7895	DPL0154	a	h	h	a	h	a	h	a	a	h	h	h	a	a	h	h	a	a	a	a	a	h	a	a	a	h	a	h	h	a	a	h	h	a	a	h	a	h	h	a	a	a	h	u	h	h	h
8	45.1027	CGR5359	a	h	h	a	h	a	h	a	a	h	h	h	a	a	h	h	a	a	h	a	a	h	a	a	a	h	a	h	h	a	a	a	h	h	a	h	a	h	h	h	h	a	h	a	h	h	h
8	49.5351	DPL0862	a	h	h	a	a	a	h	a	a	h	h	h	a	a	h	h	a	a	h	a	h	h	a	a	a	h	a	h	h	a	a	a	h	a	a	h	h	h	h	a	a	a	h	a	h	h	h
8	54.5559	HAU1749	a	h	h	a	h	a	h	a	h	a	a	h	a	a	h	h	a	a	a	a	a	h	h	a	a	a	a	h	h	a	a	a	h	a	a	a	h	h	a	a	a	a	a	a	h	h	h
8	56.1164	CGR5537	a	h	h	a	h	a	h	a	h	a	a	h	a	a	h	h	a	a	a	a	a	h	a	a	a	h	a	h	h	a	a	a	h	a	a	a	h	h	a	a	a	a	a	a	h	h	h
8	56.9873	PGML0270	a	h	h	a	h	a	h	a	h	h	h	h	a	a	h	h	a	a	a	a	a	h	a	a	a	h	a	h	h	a	a	a	h	a	a	a	h	h	a	a	a	a	a	a	h	h	h
8	57.5341	TMB0029	a	h	h	a	h	a	h	a	h	h	u	h	a	a	u	h	a	a	a	a	a	h	a	a	a	a	a	h	h	a	a	a	h	u	a	a	u	h	a	a	a	a	a	a	h	h	h
8	58.1113	HAU1547	a	h	h	a	h	a	h	a	h	h	h	h	a	a	h	h	a	a	a	a	a	a	a	a	a	h	a	h	h	a	a	a	h	a	a	a	h	h	a	a	a	a	a	a	h	h	h
8	61.9126	DPL0589	a	h	h	a	h	a	h	a	h	h	h	h	a	a	h	h	a	a	a	a	a	h	a	a	a	h	h	h	a	h	a	h	h	h	a	h	h	h	a	h	a	h	h	a	h	h	h
8	65.2257	CGR5161	a	h	h	a	h	a	h	a	h	h	h	h	a	a	h	h	a	a	a	a	a	h	a	a	a	h	a	h	h	a	a	a	h	a	a	a	h	h	a	a	a	a	a	a	h	h	h
8	65.2257	HAU0709	a	h	h	a	h	a	h	a	h	h	h	h	a	a	h	h	a	a	a	a	a	h	a	a	a	h	a	h	h	a	a	a	h	a	a	a	h	h	a	a	a	a	a	a	h	h	h
8	65.2257	HAU1632	a	h	h	a	h	a	h	a	h	h	h	h	a	a	h	h	a	a	a	a	a	h	a	a	a	h	a	h	h	a	a	a	h	a	a	a	h	h	a	a	a	a	a	a	h	h	h
8	66.0964	PGML01704	a	h	h	a	h	a	h	a	h	h	h	h	a	a	h	h	a	a	a	a	a	h	a	a	a	h	a	h	h	a	a	a	h	a	a	a	h	h	a	a	a	a	a	a	h	h	h
8	67.4234	HAU3346a	a	h	h	a	a	a	h	a	h	h	h	h	a	a	h	h	a	a	a	a	a	h	a	a	a	h	a	h	h	a	a	a	h	a	a	a	h	h	a	a	a	a	a	a	h	h	h
8	67.4234	MUCS148	a	h	h	a	a	a	h	a	h	h	u	h	a	a	u	h	a	a	a	a	a	h	a	a	a	h	a	h	h	a	a	a	h	a	a	a	h	h	a	a	a	a	a	a	h	h	h
8	67.8522	NAU6213	a	h	h	a	a	a	h	a	h	h	h	h	a	a	a	h	a	a	a	a	a	h	a	a	a	h	a	h	h	a	a	a	h	a	a	a	h	h	a	a	a	a	a	a	h	h	h
8	68.5001	BNL3257	a	h	h	a	a	a	h	a	a	h	h	h	a	a	h	h	a	a	a	a	a	u	a	a	a	u	a	h	h	a	a	a	h	a	a	a	h	u	a	a	a	a	a	a	h	h	h
8	68.7128	BNL3792	a	h	h	u	a	a	h	a	a	h	u	h	a	a	h	h	a	a	a	a	a	h	a	a	a	h	a	h	h	a	a	a	h	a	a	a	h	h	a	a	a	a	a	a	h	h	h
8	69.8098	Gh198b	a	h	h	a	a	a	h	a	h	h	h	a	a	a	h	h	a	a	a	a	a	h	a	a	a	h	a	h	h	a	a	a	h	a	a	a	h	h	a	a	a	a	a	a	h	h	h
8	71.6391	CER0152b	a	h	h	a	a	a	h	a	a	h	h	h	a	a	h	h	a	a	a	a	a	h	a	a	a	h	a	h	h	a	a	a	h	a	a	a	h	h	a	a	a	a	a	a	h	h	h
8	77.6614	CER0152c	a	h	h	a	a	a	h	a	a	h	h	a	a	a	h	h	a	a	a	a	a	a	a	a	a	a	a	a	h	a	a	a	a	a	a	a	a	a	a	a	a	a	a	a	h	h	h
8	92.7192	HAU2086a	h	h	a	h	a	a	h	a	h	h	h	h	a	h	a	h	a	a	h	a	a	h	a	h	h	h	h	a	h	a	h	a	h	a	a	a	h	h	h	u	u	a	a	a	h	h	h
8	105.833	NAU4978	a	h	h	a	h	h	h	a	a	h	h	h	a	h	h	h	h	a	a	a	a	a	h	h	a	h	a	a	h	a	h	a	a	h	a	a	h	a	h	h	a	a	a	a	h	h	h
8	107.16	Gh634	a	h	h	a	h	h	h	a	a	h	h	h	a	h	h	h	h	a	a	a	a	a	h	h	a	h	a	a	h	a	a	a	a	h	a	a	h	a	h	a	a	a	a	a	h	h	h
8	108.96	HAU1773	a	h	h	a	h	h	h	a	a	h	h	h	a	h	h	h	h	a	a	a	h	a	h	h	a	h	a	a	h	a	h	a	a	h	a	a	h	a	h	h	a	a	a	a	h	h	h
8	110.706	TMB1190	a	h	h	h	h	h	h	a	a	h	u	u	u	u	a	h	h	a	a	a	h	u	h	h	a	h	a	a	u	a	h	a	a	h	a	h	h	a	h	h	a	a	a	a	h	h	h
8	111.427	CER0099	a	h	h	h	h	h	h	a	a	h	h	h	a	h	a	h	h	a	a	a	h	a	h	h	a	h	a	a	a	a	h	a	a	h	a	a	h	a	h	h	a	a	a	a	h	h	h
8	112.754	CICR0542	h	h	h	h	h	h	h	a	a	h	h	h	a	h	a	h	h	a	a	a	h	a	h	h	a	h	a	a	a	a	h	a	a	h	a	a	h	a	h	h	a	a	a	a	h	h	h
8	112.754	NAU1164	h	h	h	h	u	h	h	a	a	h	h	h	a	h	a	h	h	a	a	a	h	a	h	h	a	h	a	a	a	a	h	a	a	h	a	a	h	a	h	h	a	a	a	a	h	h	h
8	112.754	TMB2107	h	h	h	h	h	h	h	a	a	h	h	h	u	h	a	h	h	a	a	a	h	a	h	h	a	h	a	a	a	a	h	a	a	h	a	a	h	a	h	h	a	a	a	a	h	h	h
8	112.967	CGR5363	h	h	h	h	h	h	h	a	a	h	h	h	a	h	a	h	h	a	a	a	h	a	h	h	a	h	a	a	a	a	h	a	a	h	a	a	h	a	h	h	a	a	a	a	h	h	h
8	113.615	CGR5311	h	h	h	h	h	h	a	a	a	h	h	h	a	h	a	h	h	a	a	a	h	a	h	h	a	h	a	a	a	a	h	a	a	h	a	a	h	a	h	h	a	a	a	h	h	h	h
8	114.712	HAU2832	h	h	h	h	h	a	h	a	a	h	a	h	a	h	a	h	h	h	a	a	h	a	h	h	a	h	a	a	a	a	h	a	a	h	a	a	h	a	h	h	a	a	a	h	h	h	h
8	116.512	HAU3211	u	a	a	h	h	h	h	a	a	h	h	h	a	h	a	h	h	h	a	a	h	a	h	h	a	h	a	h	a	a	h	a	a	h	a	a	h	a	h	h	a	a	a	h	h	h	h
8	117.162	MUSB0780	h	h	h	h	h	h	h	a	a	h	h	h	a	h	a	h	h	h	a	a	h	a	h	h	a	h	a	h	a	a	h	a	a	h	a	a	h	a	h	h	a	a	a	h	h	h	h
8	118.259	DPL0861	h	h	h	h	h	h	h	a	h	h	h	h	a	h	h	h	h	h	h	a	h	h	h	h	a	h	a	h	a	a	h	a	a	h	a	a	h	a	h	h	a	a	h	h	h	h	h
8	120.555	HAU2015a	h	h	h	h	h	h	h	h	a	h	h	h	a	h	h	h	h	h	h	a	h	h	h	h	h	h	h	h	h	a	h	a	a	h	a	h	h	a	h	h	h	h	h	h	h	h	h
8	139.829	STV028	a	h	a	h	a	h	h	a	a	h	a	h	a	a	h	h	h	h	h	h	a	h	a	h	a	h	h	h	a	h	a	a	a	h	h	h	h	h	a	a	a	a	a	a	h	h	h
8	152.119	HAU2319	h	h	h	h	a	h	h	a	h	h	a	a	a	h	a	h	h	h	a	h	h	a	h	h	a	h	a	h	a	h	h	a	a	a	a	h	h	a	h	h	a	a	a	h	h	a	h
8	155.169	NAU4934	h	h	h	h	a	h	h	a	h	h	h	a	a	h	a	h	a	h	a	h	h	h	h	h	a	h	a	h	a	h	h	h	a	h	a	h	h	a	h	h	a	a	a	h	h	a	h
8	157.603	DC40028	h	h	h	h	a	h	h	a	u	a	a	a	a	h	a	h	a	h	a	h	h	a	u	h	a	h	a	h	a	h	h	a	a	a	a	h	h	a	h	h	a	a	u	a	h	a	h
8	158.801	CER0029	h	h	h	h	a	h	h	a	a	a	a	a	a	h	a	h	h	h	a	h	h	a	h	h	a	h	a	h	a	h	h	a	a	a	a	h	h	a	h	h	a	h	a	h	h	a	h
8	160.841	DPL0214a	h	h	h	h	a	h	h	a	a	a	a	a	a	h	a	h	h	h	a	h	h	a	h	h	a	h	a	h	a	h	h	a	h	a	a	h	h	a	h	h	a	h	a	h	h	a	h
8	163.631	HAU0520	h	h	h	h	a	h	h	a	a	a	a	a	a	h	a	h	a	h	a	h	h	a	h	h	a	h	a	h	a	h	h	a	a	a	a	h	h	a	h	h	a	a	a	h	h	a	h
8	164.958	CICR0953b	h	h	h	h	a	h	h	a	a	a	a	a	a	h	a	h	a	a	a	h	h	a	h	h	a	h	a	h	a	h	h	a	a	a	a	h	h	a	h	h	a	a	a	h	h	a	h
8	166.519	NAU3201b	h	h	h	h	a	h	h	a	a	a	a	a	a	h	h	h	a	h	a	h	h	a	h	h	a	h	a	h	a	h	h	a	a	a	a	h	h	a	h	h	a	a	a	h	h	a	h
8	167.167	BNL3255	h	h	h	h	a	h	h	a	a	a	a	u	a	h	a	h	a	h	a	h	h	a	h	h	a	u	a	h	a	h	h	a	a	a	a	h	h	a	h	h	u	a	a	h	h	a	h
8	167.167	COT065	h	h	h	h	a	h	h	a	a	a	a	a	a	h	a	h	a	h	a	h	h	a	h	h	a	h	a	h	a	h	h	a	a	a	a	h	h	a	h	h	a	a	a	h	h	a	h
8	167.167	HAU3003	h	h	h	h	a	h	h	a	a	a	a	a	a	h	a	h	a	h	a	h	h	a	h	h	a	h	a	h	a	h	h	a	a	a	a	h	h	a	h	h	a	a	a	h	h	a	h
8	167.815	HAU1739	h	h	h	h	a	h	h	a	a	a	a	a	a	h	a	h	a	h	a	h	h	a	h	h	a	h	a	h	a	h	h	h	a	a	a	h	h	a	h	h	a	a	a	h	h	a	h
8	169.141	PGML04154b	h	h	h	h	a	h	h	a	a	a	a	a	a	h	a	h	a	h	a	h	h	a	h	h	a	h	a	h	a	h	h	a	a	a	a	h	h	a	a	h	a	a	a	h	h	a	h
8	178.305	JESPR092	h	a	h	a	a	h	h	a	a	a	u	h	a	h	a	h	u	h	a	h	h	a	a	h	a	h	a	h	a	h	h	h	a	u	a	u	h	a	a	h	a	a	a	h	h	a	h
8	184.749	CGR5172	h	h	h	h	h	h	h	a	a	a	a	a	a	h	a	h	h	h	a	h	h	a	a	h	a	h	a	h	a	h	h	h	a	a	a	h	h	a	a	h	a	a	a	h	h	a	h
8	186.49	NAU0779	h	h	h	u	a	h	h	a	a	a	u	a	a	h	a	h	h	h	a	h	h	a	a	h	a	u	a	h	a	h	h	h	a	a	a	h	h	a	a	h	a	a	a	h	h	a	h
8	186.971	NAU2407	h	h	h	h	a	h	h	a	a	a	a	a	a	h	a	h	h	h	a	h	h	a	a	h	a	a	h	h	a	h	h	h	a	a	a	h	h	a	a	h	a	a	a	h	h	a	h
8	187.842	NAU1017	h	h	h	h	h	h	h	a	a	a	a	a	a	h	a	h	h	h	a	h	h	a	a	h	a	a	h	h	a	h	h	h	a	a	a	h	h	a	a	h	a	a	a	h	h	a	h
8	189.881	CGR5130	h	h	a	h	a	h	h	a	a	a	a	a	a	h	a	h	h	h	a	h	h	a	a	h	a	a	h	a	a	h	h	h	a	a	a	h	h	a	a	h	a	a	a	h	h	a	h
8	193.464	PGML03602	h	h	a	h	a	h	h	h	a	a	a	a	a	h	a	h	h	h	a	h	a	a	h	a	h	a	h	a	a	h	h	h	h	a	a	h	h	a	a	h	a	a	h	h	h	a	a
8	195.508	JESPR232	h	h	u	h	a	h	h	h	u	a	a	u	a	h	h	h	h	h	a	u	a	a	h	a	a	u	h	a	a	h	h	h	u	h	a	h	h	a	a	h	a	a	h	a	h	a	a
8	195.941	HAU1181	h	h	a	h	a	h	h	h	a	a	a	a	a	h	h	h	h	h	a	h	a	a	h	a	a	a	h	a	a	h	h	h	h	h	a	h	h	a	a	h	a	a	h	a	h	a	a
8	196.589	PGML00102	h	h	a	h	a	h	h	h	a	a	a	h	a	h	h	h	h	h	h	h	a	a	h	a	a	a	h	a	a	h	h	h	h	h	a	h	h	a	a	h	a	a	h	a	h	a	a
8	203.523	DPL0353	h	h	a	h	a	h	h	h	h	a	a	h	a	h	h	h	h	a	h	h	a	a	h	a	a	a	h	a	a	h	h	h	h	h	a	h	h	a	a	h	a	a	h	a	h	a	a
8	209.785	SHIN-1494a	h	h	a	h	a	h	h	h	h	a	a	h	a	h	h	h	h	a	h	h	a	a	h	a	a	a	h	a	a	h	h	h	h	h	a	h	h	a	a	h	a	a	h	a	a	a	a
8	210.433	CGR5521	h	h	a	h	a	h	h	h	h	a	a	h	a	h	h	h	h	a	h	h	a	a	h	a	a	a	h	a	a	h	h	h	h	h	a	h	h	a	a	h	a	h	h	a	a	a	a
8	216.696	DPL0152b	h	h	a	h	a	h	a	h	h	a	a	h	a	h	h	h	h	a	h	h	a	a	h	h	a	a	a	a	a	h	h	h	h	h	a	h	h	a	a	h	a	a	h	a	h	a	a
9	0	DPL0238	h	h	a	a	a	h	h	h	a	a	h	h	a	a	a	a	h	h	a	a	a	a	a	a	h	a	a	a	h	a	a	h	h	h	h	a	a	a	h	h	h	a	h	a	h	a	a
9	5.13969	NAU5468	h	h	a	a	a	a	h	h	a	a	h	h	a	a	a	a	h	h	a	a	a	a	a	a	h	a	a	a	h	a	a	h	h	h	h	a	a	a	h	h	h	a	h	a	h	a	a
9	6.04743	BNL0686b	a	u	a	a	a	u	u	u	a	a	u	h	a	u	u	a	h	u	a	u	a	a	a	a	u	u	u	a	h	u	a	h	h	u	u	a	a	a	h	u	h	a	h	a	h	a	a
9	6.61893	HAU3052	a	a	a	a	h	h	h	h	a	a	h	h	a	a	a	a	h	h	a	a	a	a	a	a	h	a	a	a	h	a	a	h	h	h	h	a	a	a	h	h	h	a	h	a	h	a	a
9	8.59245	HAU2496	h	a	a	a	a	h	h	h	a	a	h	h	a	a	h	a	h	a	a	a	a	a	a	a	h	a	a	h	h	a	a	h	h	h	h	a	a	a	h	h	h	h	h	a	h	h	a
9	9.21939	NAU3888b	h	a	a	a	a	h	h	h	a	a	h	h	a	a	h	a	h	a	a	a	a	a	a	a	h	a	a	h	h	a	a	h	h	h	h	a	a	a	h	h	h	h	h	a	h	a	a
9	10.0618	NAU3538	h	a	a	a	a	h	h	h	a	a	h	h	a	a	h	a	h	a	a	a	a	a	a	a	a	a	a	h	h	a	a	h	h	h	h	a	a	a	h	h	h	h	h	a	h	a	a
9	12.0353	Gh486	h	a	h	a	a	h	h	h	h	a	h	h	h	a	h	h	h	a	a	a	a	a	a	h	a	h	a	h	h	a	a	h	h	h	h	a	a	a	h	h	h	h	h	a	h	a	a
9	19.0804	CGR6170	h	a	a	a	a	h	h	h	a	h	h	h	a	a	h	a	h	a	a	a	a	a	a	a	a	a	h	h	h	a	h	h	h	h	h	a	a	a	h	a	a	h	h	a	h	a	h
9	21.3085	NAU6418	h	a	a	a	a	h	h	h	a	h	h	u	a	a	h	a	h	a	a	a	a	a	a	a	a	u	h	h	h	a	h	h	h	h	h	a	a	a	h	a	a	h	h	a	h	a	h
9	24.0253	PGML02974	a	a	a	a	a	h	h	h	a	h	h	h	a	a	h	a	h	a	a	h	a	a	a	h	a	a	h	h	h	a	h	h	h	h	h	a	a	a	h	a	a	h	h	a	h	a	h
9	26.2366	NAU3101	h	a	a	a	a	h	h	h	a	h	h	h	h	h	h	a	h	a	a	h	a	a	a	h	a	a	h	h	a	a	h	h	h	h	a	a	a	a	h	a	a	h	h	a	h	a	h
9	29.1871	DPL0679	h	a	a	a	h	h	h	h	a	h	h	h	a	a	h	a	h	a	a	h	a	a	a	h	a	a	h	h	a	h	h	h	h	h	a	a	a	a	h	a	a	h	h	h	h	h	h
9	34.6964	PGML03817	h	a	a	a	h	u	h	h	a	h	h	h	a	a	h	a	h	a	a	h	a	a	a	h	h	h	h	h	a	h	h	h	h	h	a	a	a	a	h	a	a	h	h	h	h	u	u
9	37.3536	BNL1162	h	a	a	a	h	h	h	h	a	h	h	h	a	a	h	a	h	a	a	h	a	a	a	h	h	h	h	h	a	h	h	h	h	h	a	a	a	a	h	a	a	h	h	h	h	h	h
9	38.6376	PGML04210	h	a	a	a	h	h	h	h	a	a	h	a	a	a	h	a	h	h	a	h	a	a	a	h	h	h	h	h	a	h	h	h	h	h	a	a	a	a	h	a	a	h	h	h	h	h	h
9	39.2646	Gh098	h	a	a	a	h	h	h	h	a	h	h	h	a	a	h	a	h	a	a	h	a	a	a	h	h	h	h	h	a	h	h	h	h	h	a	a	a	a	h	a	a	h	h	h	h	h	h
9	39.2646	NAU2575	h	a	a	a	h	h	h	h	a	h	h	h	a	a	h	a	h	a	a	h	a	a	a	h	h	h	h	h	a	h	h	h	h	h	a	a	a	a	h	a	a	h	h	h	h	h	h
9	41.2924	DPL0697b	h	a	a	a	h	h	h	h	a	h	h	h	a	a	h	a	a	a	a	h	a	a	a	a	h	h	h	h	a	h	h	h	h	h	a	a	a	a	h	a	a	a	h	h	u	h	h
9	49.1978	DPL0783	h	h	a	a	h	a	a	a	a	u	a	h	a	a	a	a	a	a	a	h	a	h	a	h	a	h	u	a	a	h	a	a	a	h	a	a	a	a	a	h	a	a	a	h	a	h	h
9	57.9361	MUSS432	h	a	a	a	h	h	h	h	a	a	a	h	a	h	h	a	h	a	a	h	h	a	a	h	h	a	h	h	a	h	h	h	h	h	a	a	a	a	h	a	a	h	h	h	h	h	h
9	61.1418	MUSB0009	h	a	h	a	h	h	h	h	a	h	h	h	h	h	h	a	h	a	a	h	a	a	a	h	h	h	h	h	a	h	h	h	h	h	a	a	a	a	h	a	a	h	h	h	h	h	h
9	61.769	Gh584	h	a	h	a	h	h	h	h	a	h	h	h	a	a	h	a	h	a	a	h	a	a	a	h	h	h	h	h	a	h	h	h	h	h	a	a	a	a	a	a	a	h	h	h	h	h	h
9	61.9747	Gh111	h	a	h	a	h	h	h	h	a	h	h	h	a	a	h	a	h	a	a	h	a	a	a	h	h	h	h	h	a	h	h	h	h	h	a	a	a	a	h	a	a	h	h	h	h	h	h
9	61.9747	NAU5017	h	a	h	a	h	h	h	h	a	h	h	h	a	a	h	a	h	a	a	h	a	a	a	h	h	h	h	h	a	h	h	h	h	h	a	a	a	a	h	a	a	h	h	h	h	h	h
9	69.5541	Gh112	h	a	h	a	h	h	h	h	a	h	h	h	a	a	h	a	h	h	a	h	a	a	a	h	h	h	h	h	a	h	h	h	h	h	h	h	h	a	h	h	a	h	h	h	h	a	h
9	85.294	DPL0171	h	a	h	a	h	h	a	a	h	h	h	h	a	h	a	h	h	a	h	a	h	h	a	h	h	h	h	a	a	a	h	h	h	h	a	a	a	a	h	h	h	h	h	h	a	a	h
9	95.7261	NAU0817	h	a	a	a	h	u	h	h	a	h	u	h	a	h	a	a	h	a	h	a	h	a	a	h	u	a	h	h	a	h	h	h	h	h	a	a	a	a	h	h	a	h	h	h	h	h	h
9	97.1814	TMB0184	h	a	a	a	h	h	h	h	a	h	u	u	a	h	a	a	h	a	h	a	h	h	a	h	h	a	h	a	a	h	h	h	h	h	a	a	a	a	h	h	a	h	h	h	h	h	h
9	98.6049	HAU0792	h	a	a	a	h	h	h	h	a	h	h	h	a	h	a	a	h	a	h	a	h	h	a	h	h	a	h	a	a	h	h	h	a	h	a	a	a	a	h	h	a	h	h	h	h	h	h
9	104.351	HAU2810	a	h	h	h	a	a	h	a	h	a	a	a	h	a	h	h	a	a	h	a	h	h	a	h	h	a	h	a	a	h	h	h	a	h	a	a	a	a	h	h	a	h	h	h	h	h	h
9	109.402	BNL3779	h	a	a	u	h	h	a	h	a	h	u	h	a	h	a	a	h	a	h	a	h	h	a	h	h	u	h	a	a	h	h	h	a	h	a	a	a	a	u	h	a	h	h	u	h	h	h
9	109.893	HAU2730b	h	a	a	a	h	h	a	h	a	h	h	h	a	h	a	a	h	h	h	a	h	h	a	h	h	a	h	a	a	h	h	h	a	h	a	a	a	a	h	h	a	h	h	a	h	h	h
9	112.562	BNL1672	u	u	a	a	h	h	a	h	a	h	h	h	a	h	a	a	h	h	h	a	h	h	h	h	h	u	h	a	a	h	h	h	a	h	a	a	a	a	h	h	a	h	h	a	h	h	a
9	113.179	BNL3031	h	a	a	a	h	h	a	h	a	h	h	h	a	h	a	a	h	h	h	a	h	h	h	h	h	a	h	a	u	h	h	h	a	h	a	u	u	a	h	a	h	h	h	u	u	u	u
9	114.519	HAU1966	h	h	a	a	h	h	a	a	a	h	h	h	a	h	a	a	h	h	h	a	h	h	h	h	h	a	h	a	a	h	h	h	a	h	a	a	a	a	u	a	a	h	h	a	a	a	a
9	116.258	CICR0334	h	h	a	a	h	h	a	h	a	h	h	h	a	h	a	a	h	h	h	a	h	h	h	h	h	a	h	a	a	h	a	h	a	h	a	a	a	a	h	h	a	h	h	a	a	h	a
9	117.101	STV177	h	h	h	a	h	h	a	h	a	h	h	h	a	h	a	a	h	h	h	a	h	h	h	h	h	a	h	a	a	h	a	h	a	h	a	a	a	a	h	a	a	h	h	a	a	h	h
9	130.526	HAU0361	h	a	a	h	h	h	a	h	a	h	h	h	a	h	a	a	h	h	h	a	h	h	h	h	h	a	h	a	h	h	h	h	h	h	h	h	h	a	h	h	a	h	h	h	h	h	h
9	132.788	PGML01868c	h	h	a	h	h	h	a	h	a	h	h	h	a	h	a	h	h	h	h	a	h	h	h	h	h	a	h	a	h	h	a	h	h	h	a	h	h	a	h	h	a	h	h	h	h	h	a
9	140.488	NAU0805	h	u	h	h	h	h	a	u	a	h	u	h	h	h	a	h	h	h	h	a	h	h	h	u	a	h	h	a	h	a	a	h	h	h	h	h	a	u	h	h	a	h	h	h	h	h	a
9	157.891	HAU3218b	h	h	h	a	h	h	a	h	a	h	h	h	a	h	a	a	h	h	h	a	h	a	h	h	h	h	h	a	a	a	a	h	a	h	a	a	a	h	h	a	h	h	h	a	a	h	h
9	167.148	Gh495	h	h	h	a	h	h	a	h	a	h	h	h	a	h	a	a	h	h	h	a	h	h	h	h	h	h	h	a	a	a	a	h	a	h	a	a	a	h	h	a	h	h	h	a	a	h	a
9	169.601	CGR6252a	h	h	h	a	h	h	a	h	a	h	h	h	a	h	a	a	h	h	h	a	h	h	h	h	h	h	h	a	a	a	a	h	a	h	a	a	a	h	h	a	h	h	h	a	a	h	a
9	171.246	CGR6921	h	h	h	a	h	h	a	h	a	h	h	h	a	h	a	a	h	h	h	a	h	h	h	h	h	h	h	a	a	a	a	h	a	h	a	a	a	h	h	a	h	h	h	a	a	h	a
9	171.747	CGR6072	h	h	h	a	h	h	a	h	a	h	h	h	a	h	a	a	h	h	h	a	h	h	h	h	h	h	h	a	a	a	a	h	a	h	a	a	a	h	h	a	h	h	h	a	a	h	a
9	172.162	COT151	h	h	h	a	h	h	a	h	a	h	h	h	a	h	a	a	h	h	h	a	h	h	h	h	h	h	h	a	a	a	a	h	a	h	a	a	a	h	h	a	h	h	h	a	a	h	a
9	173.672	NAU2211	h	h	h	a	h	h	a	h	a	h	h	h	a	h	a	a	h	h	h	a	h	h	h	h	h	h	h	a	a	a	a	a	a	h	a	a	a	h	h	a	h	h	h	a	a	h	a
9	174.409	BNL3582	h	h	h	a	h	h	a	h	a	h	h	h	a	h	a	a	h	h	h	a	h	u	h	u	h	u	h	a	a	a	a	h	a	h	a	a	a	h	h	a	h	h	h	a	a	h	a
9	174.927	DPL0850	h	h	h	a	h	h	a	h	a	a	h	h	a	h	a	a	h	h	h	a	h	h	h	h	h	a	h	a	a	a	a	h	a	h	a	a	a	h	h	a	h	h	h	a	a	h	a
9	175.769	CGR5128a	h	h	h	h	h	h	a	h	a	a	h	h	a	h	a	a	h	h	h	a	h	h	h	h	h	h	h	a	a	a	a	h	a	h	a	a	a	h	h	a	h	h	h	a	a	h	a
9	176.831	CGR5110	h	u	u	h	h	h	a	h	a	a	h	h	a	h	a	a	h	h	a	a	a	h	h	h	h	h	h	a	a	a	a	h	a	h	a	a	a	h	h	a	a	h	h	a	a	h	a
9	177.458	CGR6719	a	h	h	a	h	a	a	h	a	a	h	h	a	h	a	a	h	h	a	a	a	h	h	h	h	h	h	a	a	a	a	h	a	h	a	a	a	h	h	a	a	h	h	a	a	h	a
9	180.325	MUCS426	h	h	h	u	h	h	a	h	a	a	a	a	a	a	a	a	h	h	a	a	a	u	h	u	h	h	h	a	a	a	a	h	a	h	a	a	a	h	h	a	a	a	h	a	a	h	a
9	181.938	MUSS397	h	h	h	h	h	h	a	h	a	a	h	h	h	h	a	a	h	h	a	a	a	h	h	h	h	h	h	a	a	a	a	h	a	h	a	a	a	h	h	a	a	a	h	a	a	h	a
9	182.78	Gh247	h	h	h	h	h	h	a	h	a	a	h	h	h	h	a	a	h	h	a	a	a	h	h	h	h	h	h	a	a	a	a	h	a	h	h	a	a	h	h	a	a	a	h	a	a	h	a
9	183.042	BNL1317	h	h	h	h	h	h	a	h	a	a	h	h	h	u	a	a	h	h	a	a	a	h	h	h	h	h	h	a	a	a	a	h	a	h	h	a	a	h	h	a	a	a	h	a	a	h	a
9	184.044	CGR5707	h	h	h	h	h	h	a	h	a	a	h	h	h	h	a	a	h	h	a	a	a	h	h	h	a	h	h	a	h	a	a	h	a	h	h	a	a	h	h	a	a	a	h	a	a	h	a
9	184.044	NAU0882	h	h	h	h	h	h	a	h	a	a	h	u	h	h	a	a	h	h	a	a	a	h	h	h	a	h	h	a	h	a	a	h	a	h	h	a	a	h	h	a	a	a	h	a	a	h	a
9	184.459	SHIN-0347	h	h	h	h	h	h	a	h	a	a	a	h	h	h	a	a	h	h	a	a	a	h	h	h	a	h	a	a	h	a	a	h	a	h	h	a	a	h	h	a	a	a	h	a	a	h	a
9	185.306	NAU0877	h	h	u	h	h	h	a	u	u	a	h	u	h	h	a	a	h	h	a	a	a	h	h	h	a	u	h	a	h	a	a	a	h	h	h	a	a	h	h	a	a	a	h	a	a	h	a
9	185.937	HAU3150	a	h	h	h	h	h	a	h	a	a	h	h	h	h	a	a	h	h	a	a	a	h	h	h	a	h	h	a	h	a	a	h	a	h	h	a	a	h	h	a	a	a	h	a	u	h	a
9	187.447	CM071	h	h	h	h	h	h	a	h	a	a	h	h	h	h	a	a	h	h	a	a	a	h	h	a	a	h	h	a	h	a	a	h	a	h	h	a	a	u	u	a	a	a	h	a	a	h	a
9	187.862	BNL1414	h	h	h	h	h	h	a	h	a	u	h	h	h	h	a	a	h	h	a	a	u	h	u	a	a	h	h	a	h	a	a	h	a	h	h	a	a	h	h	a	a	a	h	a	a	h	a
9	188.067	SWU0124	h	h	h	h	h	h	a	h	a	a	h	h	h	h	a	a	h	h	a	a	a	h	h	a	a	h	h	a	h	a	a	h	a	h	h	a	a	h	h	a	a	a	h	a	a	h	a
9	188.415	BNL1030	h	h	h	u	u	u	a	u	a	u	u	h	h	h	a	a	h	h	a	a	a	h	h	a	a	u	h	a	h	a	a	h	a	u	h	a	a	h	h	a	a	a	h	a	a	u	a
9	189.111	NAU3365	h	h	h	h	h	h	a	h	a	a	h	h	h	h	a	a	h	h	a	a	a	a	h	a	a	a	h	a	h	a	a	h	a	h	h	a	a	h	h	a	a	a	h	a	a	h	a
9	189.525	HAU1617	h	h	h	h	h	h	a	h	a	a	h	h	h	h	a	a	h	h	a	a	a	a	h	a	a	a	h	a	a	a	a	h	a	h	a	a	a	h	h	a	a	a	h	a	a	h	a
9	190.589	CGR5426	h	h	h	h	h	h	a	h	a	a	h	h	h	h	a	a	h	h	a	a	a	a	h	a	a	h	h	a	h	a	a	h	a	h	h	a	a	h	h	a	a	a	h	a	a	h	a
9	192.065	BNL2590	h	h	u	h	h	h	u	h	a	a	h	h	h	h	a	a	h	h	a	a	a	u	h	a	u	h	u	a	h	a	a	h	a	u	h	a	u	h	u	a	a	a	u	a	h	h	a
9	193.166	HAU0455	h	h	h	h	h	h	a	h	a	a	h	h	h	h	a	a	h	h	a	a	a	a	h	a	a	h	h	a	a	a	a	h	a	h	h	a	h	h	h	a	a	a	h	a	h	a	a
9	193.166	HAU1683	h	h	h	h	h	h	a	h	a	a	h	h	h	h	a	a	h	h	a	a	a	a	h	a	a	h	h	a	a	a	a	h	a	h	h	a	h	h	h	a	a	a	h	a	h	a	a
9	194.041	CGR5292	h	h	a	h	h	h	a	h	a	a	h	h	h	h	a	a	h	h	a	a	a	a	h	a	a	h	h	a	a	a	u	h	a	h	h	a	h	h	h	a	a	a	h	a	h	a	a
9	199.136	HAU0085	h	h	a	h	h	h	a	h	a	h	h	h	h	h	a	a	h	h	h	a	a	a	h	a	a	a	h	a	a	a	h	a	a	h	h	a	h	h	h	a	a	a	h	a	h	a	h
9	200.876	DPL0524a	h	h	a	h	h	h	a	h	a	h	h	h	a	h	a	h	h	h	h	a	a	a	h	h	a	h	h	a	a	a	h	a	a	h	h	a	h	h	h	a	a	a	h	a	h	a	h
9	203.576	PGML02558	h	h	a	h	h	h	a	h	a	h	a	h	a	h	a	h	h	h	h	a	a	a	h	a	a	h	h	a	a	a	h	a	a	h	h	h	h	h	h	a	a	a	a	a	h	a	h
9	203.99	NAU2354	h	h	a	h	h	h	a	h	a	h	a	h	a	h	a	h	h	h	h	a	a	a	h	a	a	h	h	a	a	a	h	a	a	h	h	h	h	h	h	a	a	a	a	a	h	a	h
9	206.961	DPL0514b	h	h	a	h	h	h	a	h	a	h	h	h	a	a	a	h	h	h	h	a	a	a	h	u	a	h	h	a	a	a	h	h	a	h	h	h	h	h	h	a	a	a	a	h	h	h	h
10	0	DPL0317	h	h	h	a	h	h	h	a	h	a	a	a	a	h	a	a	h	a	h	h	a	h	h	h	a	a	a	h	a	a	a	a	h	a	a	h	a	a	a	h	a	a	h	a	a	a	a
10	2.21355	HAU0955	h	h	h	a	h	h	h	a	h	a	a	a	a	h	h	a	h	a	h	a	a	h	h	h	a	a	h	h	a	a	a	a	a	a	a	h	a	a	a	h	a	a	h	a	a	a	a
10	5.62932	PGML04510	h	h	a	a	h	h	h	a	a	a	a	a	a	a	a	a	a	a	h	h	a	h	h	h	a	a	h	h	a	a	a	a	a	a	a	h	a	a	a	h	a	a	h	a	a	a	a
10	9.68973	CICR0002	h	a	h	a	a	h	h	a	a	a	a	a	a	h	h	a	h	a	h	h	a	h	h	h	a	h	h	h	a	a	h	a	a	a	a	h	a	a	a	h	a	a	h	a	a	a	a
10	9.68973	CICR0688	h	a	h	a	a	h	h	a	a	a	a	a	a	h	h	a	h	a	h	h	a	h	h	h	a	h	h	h	a	a	h	a	a	a	a	h	a	a	a	h	a	a	h	a	a	a	a
10	10.1577	DPL0533	h	a	h	a	a	h	h	a	a	a	a	a	a	h	h	a	h	a	h	h	a	h	h	h	a	h	h	h	a	a	h	a	a	a	a	h	a	a	a	h	a	a	h	a	a	a	a
10	10.7865	STV031	h	a	h	a	a	h	h	a	a	a	a	a	a	h	h	a	h	a	h	h	a	h	h	h	a	h	h	h	a	a	h	a	a	a	a	h	a	a	a	h	a	a	h	a	a	a	a
10	10.9403	CGR5399	h	a	h	a	a	h	h	a	a	a	a	a	a	h	h	a	h	a	h	h	a	h	h	h	a	h	h	h	a	a	h	a	a	a	a	h	a	a	a	h	a	a	h	a	a	a	a
10	10.9403	CGR5565b	h	a	h	a	a	h	h	a	a	a	a	a	a	h	h	a	h	a	h	h	a	h	h	h	a	h	h	h	a	a	h	a	a	a	a	h	a	a	a	h	a	a	h	a	a	a	a
10	14.3433	SWU1312	h	a	h	a	a	h	h	a	a	h	h	a	h	h	h	a	h	a	h	h	a	h	a	h	a	h	h	h	h	a	h	a	a	h	a	h	a	a	a	h	a	h	h	a	a	a	a
10	24.3645	DPL0297	h	h	h	h	a	a	h	h	a	h	h	a	h	a	h	a	h	a	h	h	a	h	h	h	a	h	h	h	a	h	h	a	h	h	a	h	a	h	h	a	a	h	h	a	h	a	a
10	27.9821	NAU5166	h	a	h	a	a	a	h	a	a	a	a	a	a	a	h	a	h	a	h	h	a	h	h	a	a	a	h	h	a	h	h	a	a	a	a	h	a	h	h	a	a	h	h	a	a	a	a
10	31.8187	CICR0886a	h	a	h	h	a	a	h	a	a	a	a	a	h	a	h	h	h	a	h	h	a	h	h	a	a	a	h	h	a	h	h	a	a	h	h	h	a	h	h	a	h	h	h	a	a	a	a
10	31.9723	CGR5406	h	a	h	h	a	a	h	a	a	a	a	a	h	a	h	a	h	a	h	h	a	h	h	a	a	a	h	h	a	h	h	a	a	h	h	h	a	h	h	a	h	h	h	a	a	a	a
10	32.1261	CICR0194	h	a	h	h	a	a	h	a	a	a	a	a	h	a	a	a	h	a	h	h	a	h	h	a	a	a	h	h	a	h	h	a	a	h	h	h	a	h	h	a	h	h	h	a	a	a	a
10	32.7841	NAU1066a	h	a	h	h	a	a	h	a	a	a	a	a	h	a	u	a	h	a	h	h	a	h	h	a	a	a	h	h	a	a	h	a	a	h	h	h	a	h	h	a	h	h	h	a	a	a	a
10	35.9458	HAU2873b	h	a	h	h	a	a	h	a	a	a	a	a	h	h	h	a	h	h	h	h	a	h	h	h	a	a	h	h	a	h	h	a	a	h	h	h	a	h	h	a	a	h	h	a	a	h	a
10	36.4155	DC20161	h	a	h	h	a	a	h	a	a	a	a	a	h	a	h	a	h	h	h	h	a	h	a	h	a	a	h	h	a	h	h	a	a	h	h	h	a	h	h	a	h	h	h	a	a	h	a
10	36.4155	NAU2271	h	a	h	h	a	a	h	a	a	a	a	a	h	a	h	a	h	h	h	h	a	h	a	h	a	a	h	h	a	h	h	a	a	h	h	h	a	h	h	a	h	h	h	a	a	h	a
10	36.5691	HAU0635	h	a	h	h	a	a	h	a	a	a	a	a	h	a	h	a	h	h	h	h	a	h	a	h	a	a	h	h	a	h	h	a	a	h	h	h	a	h	h	a	h	h	h	a	a	h	a
10	37.5275	PGML03513	h	a	h	h	h	a	h	a	a	a	a	a	h	a	h	a	h	h	h	h	a	h	a	h	a	a	h	h	a	h	h	h	h	h	a	h	a	h	h	a	h	h	h	a	a	h	a
10	38.4857	BNL1160	a	a	h	u	h	a	h	a	a	a	a	a	h	a	h	a	h	h	h	h	a	u	a	h	a	a	h	h	a	h	h	h	h	h	h	h	a	h	h	a	h	h	h	a	a	a	a
10	39.2782	PGML00058	h	a	h	h	h	a	h	a	a	a	a	a	h	a	h	a	a	h	h	h	a	h	a	h	a	a	h	h	a	h	h	h	h	h	h	h	a	h	h	a	h	h	h	a	a	h	a
10	40.4053	SHIN-0087a	h	h	h	h	h	a	u	u	a	u	u	a	h	a	h	a	h	h	h	h	a	h	a	a	a	a	h	h	a	h	h	h	h	h	h	h	a	h	a	a	h	h	h	a	a	h	a
10	40.7149	HAU1423a	h	a	h	h	h	a	h	a	a	a	a	a	h	a	h	a	h	h	h	h	a	h	a	h	a	a	h	h	a	h	h	h	h	h	h	h	a	h	a	a	h	h	h	a	a	h	a
10	41.143	JESPR056a	h	a	h	h	u	a	h	a	a	a	a	a	u	a	h	a	h	h	h	h	a	h	a	u	a	a	h	h	a	h	h	h	h	h	h	h	a	h	a	a	h	h	h	a	a	u	a
10	41.8354	DPL0485	h	a	h	h	h	a	h	a	a	a	u	a	a	a	h	a	h	u	h	h	a	h	a	h	a	a	h	h	a	h	h	h	h	h	h	h	a	h	h	a	h	h	h	a	a	h	a
10	50.6684	DPL0149	h	a	h	h	a	a	h	a	h	a	h	a	h	a	h	h	h	a	a	h	a	h	a	h	a	a	h	h	a	h	h	a	a	h	h	h	h	h	a	a	a	h	a	a	a	h	h
10	64.5653	NAU1066b	h	h	h	h	a	a	h	a	a	a	a	a	h	h	u	h	h	a	h	h	a	h	h	h	h	h	h	h	h	h	h	a	a	h	h	h	h	h	h	h	h	h	h	h	h	h	h
10	72.9962	Gh236	h	h	h	h	h	h	h	a	h	a	a	a	h	h	h	h	a	h	h	h	h	h	h	h	h	h	h	h	h	h	a	h	h	h	h	h	h	h	h	h	h	h	h	h	h	h	h
10	81.5175	DPL0310	h	a	h	h	h	h	h	h	h	h	a	a	a	a	h	a	a	h	h	h	a	h	a	h	a	a	h	h	h	h	a	h	h	h	h	h	a	h	a	a	h	h	h	h	h	h	h
10	85.0918	TMB1288	h	a	u	a	h	h	h	u	u	a	a	u	a	a	h	a	a	h	h	h	a	h	a	h	a	a	h	h	h	h	a	u	h	h	h	h	a	u	a	a	h	h	h	a	a	h	h
10	85.2703	BNL1665	h	a	h	a	h	h	h	u	a	a	a	a	a	a	h	a	a	h	h	h	a	h	a	h	a	a	h	h	h	h	a	h	h	h	h	h	a	h	a	a	h	h	h	a	a	h	h
10	85.5893	PGML04611b	h	a	a	a	h	h	h	a	a	a	a	a	a	a	h	a	a	h	h	h	a	h	a	h	a	a	h	h	h	h	a	h	h	h	h	h	a	h	a	a	h	h	h	a	a	h	h
10	86.0573	DC40119	h	a	a	a	h	h	h	a	a	a	a	a	a	a	h	a	a	h	h	h	a	h	a	h	a	a	h	h	h	h	a	h	h	h	h	h	a	h	a	a	h	h	h	a	a	h	h
10	86.2111	CGR5717	h	a	a	a	h	h	h	a	a	a	a	a	a	a	h	a	a	h	h	h	a	h	a	h	a	a	h	h	h	h	a	h	h	h	h	h	a	h	a	a	h	h	h	a	a	h	h
10	86.8399	DPL0553	h	a	a	a	h	h	h	a	a	a	a	a	a	a	h	a	a	h	h	h	a	h	a	a	a	a	h	h	h	h	a	h	h	h	h	h	a	h	a	a	h	h	h	a	a	h	h
10	88.6713	DC40188	h	a	a	a	h	h	h	a	a	a	a	a	a	a	h	a	a	h	h	h	h	h	h	h	a	a	h	h	h	h	a	h	h	h	h	h	h	h	a	a	h	h	h	a	a	h	h
10	91.6582	DPL0468	h	a	h	a	h	h	h	a	a	a	a	a	a	h	h	a	a	h	h	h	a	a	a	h	a	a	h	h	h	h	a	h	h	h	h	h	h	h	a	a	h	h	h	a	a	h	h
10	92.6183	NAU6393	h	a	h	a	h	h	h	a	a	a	a	a	a	h	h	a	a	h	h	h	a	a	a	h	a	a	h	h	h	h	a	h	h	h	h	h	h	h	a	a	h	h	h	a	a	h	h
10	94.0931	NAU3682	h	a	h	a	h	h	h	a	a	a	a	a	a	h	h	a	h	h	h	h	a	a	a	h	a	a	h	h	a	h	a	h	h	h	a	h	h	h	a	a	h	h	h	a	a	h	h
10	95.3918	CM027	h	a	h	a	h	h	a	a	a	a	a	a	a	h	h	a	a	h	h	h	a	a	a	h	a	a	h	h	a	h	a	h	h	h	a	h	h	h	a	h	h	h	h	a	h	h	h
10	96.0857	TMB0380	h	a	h	u	h	h	a	a	a	a	u	a	a	h	h	a	a	h	a	h	h	a	a	h	u	u	h	h	a	h	a	h	h	u	a	h	h	h	a	h	h	h	h	h	h	h	h
10	102.568	DPL0108	h	h	h	h	h	h	h	a	h	a	h	a	h	u	h	h	a	h	h	h	a	a	h	h	u	u	h	h	a	h	a	h	h	h	a	h	h	u	a	h	h	h	h	h	a	h	h
10	111.237	SHIN-0783	a	a	h	a	a	h	a	a	h	a	u	a	a	h	h	h	a	h	a	h	h	h	a	a	a	a	a	h	a	h	a	h	h	h	a	h	h	h	a	h	h	h	h	h	a	h	h
10	118.352	CGR5624	h	a	h	a	a	h	a	a	h	a	a	a	a	h	h	a	a	h	a	a	h	a	a	h	h	a	h	h	a	h	a	h	h	h	a	h	h	u	a	h	a	a	a	h	h	h	h
10	119.482	CGR6839	h	a	h	a	a	h	a	a	h	a	a	a	a	h	h	a	a	h	a	a	h	a	a	h	h	a	h	h	a	h	a	h	h	h	a	h	h	h	a	h	h	h	h	h	h	h	h
10	121.314	NAU0921	a	a	h	h	u	h	a	a	h	a	a	a	a	u	h	a	a	h	a	a	h	a	h	h	h	a	h	h	a	a	a	h	h	h	a	h	h	h	a	h	h	h	h	h	a	h	h
10	122.106	HAU2009	a	a	h	a	a	h	a	a	h	a	a	a	a	h	h	a	a	h	a	a	h	a	h	h	h	a	h	h	a	h	a	h	h	h	a	h	h	h	a	h	h	h	h	h	a	h	h
10	122.415	BNL1161	a	a	h	a	a	h	a	a	h	a	a	a	a	h	h	a	a	h	a	a	h	a	h	h	h	a	h	h	a	h	a	h	h	h	a	h	h	h	a	h	h	h	h	h	a	h	a
10	122.415	CGR5873	a	a	h	a	a	h	a	a	h	a	a	a	a	h	h	a	a	h	a	a	h	a	h	h	h	a	h	h	a	h	a	h	h	h	a	h	h	h	a	h	h	h	h	h	a	h	a
10	122.492	TMB0307	a	u	h	a	a	h	a	a	h	a	u	a	a	h	h	a	a	h	a	a	h	a	h	u	u	u	h	h	a	h	a	h	h	u	a	h	h	h	a	h	h	h	h	h	a	h	a
10	122.569	SWU1259b	a	a	h	a	a	h	a	a	h	a	a	a	a	h	h	a	a	h	a	a	h	a	h	h	h	h	h	h	a	h	a	h	h	h	a	h	h	h	a	h	h	h	h	h	a	h	a
10	125.761	DPL0165	a	a	h	a	a	h	a	a	h	a	a	a	a	h	h	a	a	h	a	a	h	a	h	h	h	a	h	h	a	h	a	h	h	h	a	h	h	h	a	h	h	h	h	h	a	h	a
10	132.156	DPL0116a	a	a	h	a	a	h	a	a	h	a	a	h	a	h	h	a	a	h	a	a	h	a	h	h	h	u	h	a	a	h	a	h	h	h	a	u	a	h	a	h	h	u	h	h	a	h	h
10	146.677	NAU2869	a	h	h	a	h	a	a	a	a	a	a	a	h	a	h	h	a	h	a	a	a	a	a	a	h	a	h	h	h	a	h	h	h	h	a	h	a	a	a	a	a	a	h	a	a	a	h
10	154.523	HAU0230a	a	a	h	a	a	h	a	h	a	a	a	h	a	a	h	a	a	h	a	a	h	a	a	h	h	a	h	h	a	h	a	a	h	h	a	a	h	a	a	h	a	a	a	a	a	h	a
10	157.716	PGML00696b	a	a	h	a	a	h	a	h	a	a	a	h	h	h	h	a	a	h	a	a	h	a	h	h	h	a	h	a	a	h	a	h	h	a	a	a	h	h	a	h	h	h	h	h	a	h	a
10	159.551	NAU4910	a	a	h	a	a	h	a	h	a	a	a	h	h	h	h	a	a	h	a	a	h	u	h	h	h	a	h	h	a	h	a	h	h	h	a	a	h	h	a	h	h	h	h	h	a	h	a
10	161.028	CGR6818	a	a	h	a	a	h	a	h	a	a	a	h	h	h	h	a	a	h	a	a	h	a	h	h	h	a	a	a	a	h	a	h	h	h	a	a	h	h	a	h	h	h	h	h	a	h	a
10	164.486	CIR166	a	h	u	u	a	h	a	u	u	a	h	u	h	h	h	u	a	h	a	h	u	u	h	h	h	u	h	u	a	h	a	h	h	h	a	a	h	h	h	h	u	h	h	h	a	h	a
10	169.847	HAU1516b	h	h	a	h	a	h	a	h	h	a	h	h	h	h	h	h	a	h	h	h	h	h	h	h	h	a	h	h	a	h	a	h	h	h	a	h	h	h	h	h	h	h	h	h	a	h	h
10	176.463	C2-0133a	a	a	a	a	a	h	a	h	a	a	a	h	h	a	h	a	a	h	h	a	h	a	h	h	h	a	h	h	a	h	a	h	h	h	a	a	h	a	a	h	a	h	h	h	a	a	a
10	178.113	BNL3563	a	a	a	a	a	h	a	h	a	a	a	h	h	a	h	a	a	h	h	a	h	a	h	h	h	a	h	h	a	h	a	h	h	h	a	a	h	a	a	h	a	h	h	h	a	a	a
10	178.423	HAU0949	a	a	a	a	a	h	a	h	a	a	a	h	h	a	h	a	a	h	h	a	h	a	h	h	h	a	h	h	a	h	a	h	h	h	a	a	h	a	a	h	a	h	h	h	a	a	a
10	180.816	NAU1182	h	a	a	a	a	h	a	h	a	a	a	h	h	a	a	a	a	h	h	a	h	h	h	h	h	a	h	h	a	h	a	h	h	h	a	a	h	a	a	h	a	h	h	h	a	a	h
10	181.774	NAU4008	h	a	a	a	a	h	a	h	a	a	a	h	h	a	h	a	a	h	h	h	h	h	h	h	h	a	h	h	a	h	a	h	h	h	a	a	h	a	a	h	a	h	h	h	a	a	h
10	182.242	NAU2082	h	a	a	a	a	h	a	h	a	a	a	h	h	a	h	a	a	h	h	a	h	h	h	h	h	a	h	h	a	h	a	h	h	h	a	a	h	a	a	h	a	h	h	h	a	a	h
10	182.71	PGML04401	h	a	a	a	a	h	a	h	a	a	a	h	h	a	h	a	a	h	h	a	h	h	h	h	h	a	h	h	a	h	a	h	h	h	a	a	h	a	a	h	a	h	h	h	a	a	h
10	183.02	MUSB0698	h	a	a	a	a	h	a	h	a	a	a	h	h	a	h	a	a	h	h	a	h	h	h	h	h	a	h	h	a	h	a	h	h	h	a	a	h	a	a	h	a	h	h	h	a	a	h
10	183.488	NAU2911	h	a	a	a	a	h	a	h	a	a	a	h	h	a	h	a	a	h	h	a	h	h	h	h	h	a	h	h	a	h	a	h	h	h	a	a	h	a	a	h	a	h	h	h	h	a	h
10	188.25	NAU2991	a	a	h	h	h	h	a	h	a	a	a	h	h	a	h	a	a	h	h	a	a	h	h	a	h	a	h	h	a	a	a	h	h	h	a	h	h	a	a	a	a	a	a	h	a	h	h
10	194.883	PGML03148	h	a	a	a	a	h	a	h	a	a	a	h	a	a	h	a	a	h	h	a	h	h	h	h	h	a	h	h	a	h	a	h	h	a	a	a	a	a	a	a	a	a	h	a	a	h	h
10	199.66	HAU1701	h	h	h	a	a	h	a	h	a	a	h	h	a	a	h	a	a	h	h	a	h	h	a	a	h	a	h	h	a	h	a	h	h	h	a	h	h	a	a	a	a	a	a	h	a	h	h
10	200.128	Gh283	h	h	h	a	a	h	a	h	a	a	h	h	a	a	h	a	h	h	h	a	h	h	a	a	h	a	h	h	a	h	a	h	h	h	a	h	h	a	a	a	a	a	a	h	a	h	h
10	200.439	COT119	h	h	h	a	a	h	u	h	a	a	h	h	a	a	h	a	h	h	h	a	h	h	a	h	h	a	h	h	a	h	a	h	h	h	a	h	h	a	a	a	a	a	a	h	a	h	h
10	201.914	NAU5323	a	h	h	a	a	h	a	h	a	a	h	h	a	a	h	a	h	h	h	h	h	h	a	a	h	a	h	h	a	h	a	h	h	h	a	h	h	a	a	a	a	a	a	h	a	h	h
10	202.382	CGR5349b	h	h	h	a	h	h	a	h	a	a	h	h	a	a	h	a	h	h	h	h	h	h	a	a	h	a	a	h	a	h	a	h	h	h	a	h	h	a	a	a	a	a	a	h	a	h	h
10	203.51	Gh058	h	h	h	a	a	h	a	h	h	h	h	h	a	a	h	a	h	h	h	h	h	h	a	a	h	a	h	h	a	h	a	h	h	h	a	h	h	a	a	h	a	h	a	h	a	h	h
10	205.922	HAU0218b	h	h	h	a	a	h	a	h	a	a	h	h	a	a	h	a	h	h	h	h	h	h	a	a	h	a	h	h	a	h	a	h	h	h	a	h	h	a	a	h	a	a	a	h	h	h	h
10	213.725	CICR0943b	h	h	a	a	h	h	a	h	h	a	h	h	h	a	h	h	h	u	h	h	a	h	a	h	h	u	h	h	a	h	h	a	h	h	h	h	h	h	h	h	h	a	a	h	h	h	h
10	214.555	CGR5040	h	h	h	h	h	h	a	h	h	h	u	h	h	a	h	h	h	a	h	h	a	h	a	h	h	h	h	h	a	h	h	a	h	h	h	h	h	h	h	a	h	a	a	h	h	h	h
10	218.374	PGML01392	h	h	h	h	h	h	a	h	a	h	h	h	a	a	h	a	h	a	h	h	a	h	a	a	h	a	h	h	a	h	h	a	h	h	h	h	h	h	h	a	a	a	a	h	a	h	h
10	218.855	PGML04583	h	h	h	a	h	h	a	h	a	h	h	h	a	a	h	a	h	a	h	h	a	h	a	a	a	a	h	h	a	h	h	a	h	h	h	h	h	h	h	a	a	a	a	h	a	h	h
10	221.248	CICR0897	h	h	h	h	h	h	a	h	a	a	h	h	a	a	h	a	h	a	h	h	a	h	a	a	h	a	h	h	a	h	h	a	h	h	h	h	h	h	h	a	a	a	a	h	a	h	h
10	223.45	CICR0943a	h	h	h	h	h	h	a	h	a	a	h	h	a	a	h	a	h	a	h	h	a	h	a	a	h	a	h	h	a	h	h	a	h	h	h	h	h	h	h	h	h	a	a	h	a	h	h
10	224.409	HAU2824	h	h	h	h	h	h	a	h	a	a	h	h	a	a	h	a	h	a	h	h	a	h	a	a	h	a	h	h	a	h	h	a	h	h	h	h	h	h	h	a	a	a	a	h	a	h	h
10	224.877	CICR0577	h	h	h	h	h	h	a	h	a	a	h	h	a	a	h	a	h	a	h	h	a	h	a	a	h	a	h	h	a	h	h	a	h	h	h	h	h	h	h	a	a	a	a	h	a	h	h
10	224.877	SHIN-0613	h	h	h	h	h	h	a	h	a	a	h	h	a	a	h	a	h	a	h	h	a	h	a	a	h	a	h	h	a	h	h	a	h	h	h	h	h	h	h	a	a	a	a	h	a	h	h
10	224.877	SWU0159	h	h	h	h	h	h	a	h	a	a	h	h	a	a	h	a	h	a	h	h	a	h	a	a	h	a	h	h	a	h	h	a	h	h	h	h	h	h	h	a	a	a	a	h	a	h	h
10	225.345	HAU2147	h	h	h	h	h	h	h	h	a	a	h	h	a	a	h	a	h	a	h	h	a	h	a	a	h	a	h	h	a	h	h	a	h	h	h	h	h	h	h	a	a	a	a	h	a	h	h
10	231.96	NAU2508	a	h	h	a	h	h	a	h	a	a	h	h	a	a	a	a	a	a	h	a	a	a	a	a	h	a	h	a	a	h	h	a	a	h	a	a	h	h	a	a	a	a	a	h	a	h	h
11	0	DPL0617	h	h	h	h	a	h	h	h	h	h	a	h	h	h	h	h	h	h	h	h	a	a	h	a	a	a	h	h	a	h	h	h	h	h	h	h	h	a	h	h	h	h	h	h	h	h	a
11	3.16855	Gh433	h	h	h	h	a	h	h	h	h	h	a	h	h	h	h	h	h	h	h	h	a	a	h	h	a	a	h	h	a	h	h	h	h	h	h	h	h	a	h	h	h	h	h	h	h	h	a
11	12.7773	PGML04039a	h	h	h	h	h	h	h	h	a	a	a	h	h	h	h	h	h	h	h	h	a	a	h	a	a	h	h	h	a	h	h	a	h	h	h	h	h	h	a	h	h	h	a	a	h	h	a
11	21.992	HAU2974	h	h	h	h	a	h	h	h	h	h	a	h	h	h	h	h	h	a	h	h	h	h	h	a	h	h	h	h	h	h	h	h	h	h	h	h	h	h	a	a	h	h	a	a	h	h	a
11	24.0158	CICR0499	h	h	h	a	a	h	h	h	h	h	a	h	h	h	h	h	h	a	h	h	h	h	h	h	h	h	h	h	h	a	h	h	h	h	h	h	h	h	a	a	h	h	a	a	h	h	a
11	32.8522	NAU3074	h	h	h	a	a	h	h	h	h	h	h	h	h	h	a	a	a	a	h	h	h	h	h	h	a	h	h	h	h	a	a	h	h	h	a	a	h	a	a	a	a	h	a	a	h	h	a
11	56.312	MUSS281	h	h	a	a	a	a	h	h	h	h	h	h	h	a	h	h	a	a	h	a	h	h	a	a	h	h	a	h	h	a	a	h	h	h	a	a	h	h	a	a	h	a	a	a	a	h	h
11	60.742	CGR5113b	h	h	a	a	a	a	h	h	a	h	h	h	a	a	h	a	a	a	a	h	h	h	a	a	h	h	a	h	h	a	a	h	h	h	h	h	h	h	a	a	h	a	h	a	h	h	h
11	60.742	DPL0715	h	h	a	a	a	a	h	h	a	h	h	h	a	a	h	a	a	a	a	h	h	h	a	a	h	h	a	h	h	a	a	h	h	h	h	u	h	h	a	a	h	a	h	a	h	h	h
11	60.742	NAU2257	h	h	a	a	a	a	h	h	a	h	h	h	a	a	h	a	a	a	a	h	h	h	a	a	h	h	a	h	h	a	a	h	h	h	h	h	h	h	a	a	h	a	h	a	h	h	h
11	60.9304	HAU1134	a	h	a	a	a	a	h	h	a	h	h	h	a	a	h	a	a	a	a	h	h	h	a	a	h	h	a	h	h	a	a	h	h	h	h	h	h	h	a	a	h	a	h	a	h	h	h
11	66.1832	NAU5461b	a	h	a	a	a	a	h	h	a	a	a	h	a	a	h	a	a	a	a	h	h	h	a	a	h	a	a	h	h	a	h	h	h	h	h	h	h	h	a	a	h	a	h	a	h	h	h
11	69.5941	NAU5461a	h	h	a	a	a	h	h	h	a	h	a	h	a	a	h	a	a	a	a	h	h	h	a	h	h	h	a	h	h	a	h	h	h	h	h	h	h	h	a	a	h	a	h	a	h	h	h
11	71.6156	CICR0283	h	h	h	a	a	a	h	h	a	h	a	h	a	a	h	a	a	a	a	h	h	h	a	a	h	h	h	h	h	a	h	h	h	h	h	h	h	h	a	a	h	a	h	a	h	h	h
11	71.9948	NAU5192	h	h	h	a	a	h	h	h	a	h	a	h	a	a	h	a	a	a	a	h	h	h	a	a	h	h	h	h	h	a	h	h	h	h	h	h	h	h	a	a	h	a	h	a	h	h	h
11	72.7649	NAU3621	h	h	h	a	a	h	h	h	a	h	a	h	a	a	h	a	a	a	a	h	h	h	a	a	h	h	h	h	h	a	h	h	h	h	h	h	h	h	a	a	h	a	h	a	h	h	h
11	73.9387	HAU3031	h	h	h	a	a	h	h	h	a	h	a	h	a	a	h	a	a	a	a	h	h	h	a	a	a	a	h	h	h	a	h	h	h	a	h	h	h	a	a	a	h	a	h	a	h	h	h
11	77.1504	BNL3442	h	h	h	a	a	h	h	h	a	h	a	h	h	h	h	a	a	a	h	h	h	h	a	a	a	h	h	h	h	a	h	h	h	u	h	h	h	h	a	a	u	h	h	a	h	h	a
11	79.6025	CICR0044	u	h	h	a	a	a	a	h	a	h	a	u	h	h	h	a	a	a	a	h	h	h	a	a	a	a	h	h	a	a	h	h	h	h	h	h	h	h	a	a	a	h	h	a	h	h	a
11	85.45	CGR5578	h	h	h	a	a	h	h	h	h	h	h	h	h	h	a	h	h	a	h	h	h	h	h	h	h	h	h	h	h	a	h	h	h	h	h	h	h	h	a	a	h	h	h	a	h	h	a
11	86.6605	CGR6697b	u	h	h	a	a	h	h	h	h	h	h	h	h	h	a	h	h	a	h	h	h	h	h	h	a	h	h	h	h	a	h	h	h	h	h	h	h	h	a	a	h	h	h	a	h	h	a
11	90.2736	HAU0848	a	h	h	a	a	h	h	h	a	a	a	h	h	h	a	a	a	a	h	h	h	h	h	a	a	a	h	h	h	a	h	h	h	h	h	h	h	h	a	a	a	h	h	a	h	h	a
11	92.2954	NAU3317	h	h	h	a	a	h	h	h	a	h	a	h	h	h	a	a	a	a	h	h	h	h	h	a	a	a	h	h	h	a	h	h	h	a	a	h	h	a	h	a	h	h	a	a	a	h	a
11	95.9534	STV069	h	h	h	a	a	h	h	h	a	h	a	h	h	h	a	a	a	a	h	h	h	h	h	a	a	h	h	h	h	a	a	h	h	h	h	h	h	h	a	a	a	h	a	a	h	h	h
11	97.9749	HAU1430	h	h	h	a	a	h	h	h	a	h	a	h	h	h	a	a	a	a	h	h	h	h	h	a	a	h	h	h	h	a	a	h	h	h	h	h	h	h	a	a	a	h	a	a	h	h	a
11	99.5655	DPL0472	h	h	h	h	a	h	h	h	a	h	a	h	h	h	a	a	a	a	h	h	h	h	h	a	a	h	h	h	h	h	a	h	h	h	h	h	h	h	a	a	a	h	a	a	h	h	a
11	100.336	PGML00528	h	h	h	h	a	h	h	h	a	h	a	a	h	h	a	a	a	a	h	h	h	h	h	a	a	a	h	h	h	h	a	h	h	h	h	h	h	h	a	a	a	h	a	a	h	h	a
11	101.509	DPL0900	h	h	h	h	a	h	h	h	a	h	a	h	h	h	a	a	a	a	h	h	h	h	h	a	a	h	h	h	h	h	a	h	h	h	h	h	h	h	a	a	a	h	a	a	h	h	a
11	102.357	CGR6476	u	h	h	h	a	h	h	h	a	h	a	h	h	h	a	a	a	a	h	h	h	h	h	a	a	h	h	h	h	h	a	h	h	h	h	h	h	h	a	a	a	h	a	a	h	h	a
11	103.865	NAU3409	h	h	h	a	a	h	h	h	a	h	a	h	h	h	a	a	a	a	h	h	h	h	h	a	a	a	h	h	h	h	a	h	h	h	h	h	h	h	a	a	a	h	a	a	h	h	a
11	108.569	BNL1151	a	a	h	a	h	a	h	h	a	h	a	h	h	h	a	a	h	a	h	h	h	h	u	a	a	a	h	h	a	h	a	h	h	a	a	h	h	h	a	a	a	h	a	a	h	a	a
11	109.954	NAU3265	h	h	h	h	h	h	h	h	a	h	a	h	h	h	a	a	h	a	h	h	h	h	h	a	h	a	h	h	a	h	a	h	h	a	a	h	h	h	a	a	a	h	a	a	h	h	a
11	111.334	CGR5354	h	h	h	h	h	h	h	h	a	h	a	h	h	h	a	a	h	a	h	h	h	h	h	a	a	h	h	h	a	h	a	h	h	a	a	h	h	h	a	a	a	h	a	a	h	h	a
11	112.508	PGML04105a	h	h	h	h	h	h	h	h	a	h	a	h	h	h	a	a	h	a	h	h	h	h	h	a	a	h	a	h	a	h	a	h	h	a	a	h	h	h	a	a	a	h	a	a	h	h	a
11	113.081	DPL0698	h	h	h	h	h	h	h	h	a	h	a	h	h	h	a	a	h	a	h	h	h	h	h	a	a	h	h	h	a	h	a	h	h	a	a	h	h	h	a	a	a	h	a	a	h	h	a
11	113.654	TMB2281	h	h	h	h	h	h	h	h	a	h	a	h	h	h	a	a	h	a	h	h	h	h	h	a	a	h	h	h	a	h	a	h	h	a	a	h	h	h	a	a	a	h	a	a	h	h	a
11	113.922	BNL3431	u	h	h	h	h	h	h	h	a	u	a	h	h	h	u	u	h	u	h	h	h	h	h	a	a	h	h	h	a	h	u	h	h	u	a	u	h	h	a	a	a	h	a	a	h	h	a
11	115.858	TMB0043	h	h	a	h	h	h	h	h	a	h	a	a	h	h	a	a	h	a	h	h	h	h	h	a	a	h	h	h	a	h	a	h	h	a	a	h	h	h	a	a	a	h	a	a	h	h	a
11	117.241	PGML04308	h	h	a	h	h	h	h	h	a	h	a	h	h	h	a	a	h	a	h	h	h	h	h	a	a	h	h	h	a	h	a	h	h	a	a	h	h	h	a	a	a	h	a	a	h	h	a
11	117.62	CICR0602	h	h	a	h	h	h	h	h	a	h	a	h	h	h	a	a	h	a	h	h	h	h	h	a	a	h	h	h	a	h	a	h	h	a	a	h	h	h	a	a	a	h	a	a	h	h	a
11	119.424	CICR0361	h	h	a	a	h	h	h	h	a	h	a	h	h	h	a	a	h	a	h	h	h	h	h	a	a	h	h	a	a	a	a	h	h	a	a	h	a	a	a	a	a	h	a	a	h	h	a
11	122.355	TMB2803	h	h	a	h	h	h	h	h	a	h	a	h	h	h	a	a	h	a	h	h	h	h	h	a	a	h	h	h	a	h	a	h	h	a	a	h	h	h	a	a	a	h	a	a	h	h	a
11	122.543	BNL1404	h	h	a	h	h	h	h	h	a	h	u	h	h	h	a	a	h	a	h	h	h	h	h	a	a	u	u	h	a	h	a	h	h	u	a	h	h	h	a	a	u	h	a	a	h	h	a
11	122.543	TMB1915	h	h	a	h	h	h	h	h	a	h	a	h	h	h	a	a	h	a	h	h	h	h	h	a	a	h	h	h	a	h	a	h	h	a	a	h	h	h	a	a	a	h	a	a	h	h	a
11	122.922	HAU2478	h	h	a	h	h	h	h	h	a	h	a	h	h	h	a	a	h	a	h	h	h	h	h	a	a	h	h	h	a	h	a	h	h	a	a	h	h	h	a	a	a	h	a	a	h	h	a
11	123.165	JESPR135	h	h	a	h	h	h	h	h	a	h	a	h	h	h	u	a	h	a	h	h	h	h	h	a	a	h	h	h	a	h	u	h	h	a	a	h	h	h	a	a	a	h	a	a	h	h	a
11	123.778	BNL3411	h	h	a	h	h	h	h	h	a	h	a	u	h	h	a	a	h	a	h	h	h	h	h	a	a	h	h	u	a	h	h	u	h	a	a	h	h	h	a	a	a	h	a	a	h	h	a
11	124.654	Gh074b	h	h	a	h	h	h	h	h	a	h	a	h	h	h	a	a	h	a	h	h	h	h	h	a	a	h	h	h	a	h	h	h	h	a	a	h	h	h	a	a	a	h	a	a	h	h	a
11	126.675	NAU3234	h	h	a	h	h	h	h	h	a	a	a	h	h	h	h	a	h	a	h	h	h	h	h	a	a	a	h	h	a	a	h	h	h	a	a	h	h	h	a	a	a	h	a	h	h	h	a
11	130.843	MUSS244	h	h	a	h	h	h	h	h	a	a	a	h	h	h	h	h	h	a	h	h	h	h	h	a	a	h	h	h	a	a	h	h	h	h	a	h	h	h	a	h	a	h	a	a	h	h	a
11	131.815	CER0035	h	h	u	h	h	h	h	h	a	a	a	h	h	h	u	h	h	a	h	h	a	h	h	a	a	h	u	h	a	a	h	h	h	h	a	h	h	h	a	h	a	h	a	a	h	h	a
11	132.587	SHIN-0224	h	h	a	h	h	h	h	h	a	h	h	h	h	h	h	h	h	a	h	h	a	h	h	a	h	h	h	h	a	a	h	h	h	h	a	h	h	h	a	h	a	h	a	a	h	h	a
11	133.558	CICR0359	h	h	a	h	h	h	h	h	a	a	a	h	h	h	h	h	h	a	h	h	a	h	h	a	a	h	h	h	a	h	h	h	h	h	a	h	h	h	a	h	a	h	a	a	h	h	a
11	133.937	CICR0951	h	h	a	h	h	h	h	h	a	a	a	h	h	h	h	h	h	a	h	h	a	h	h	a	a	h	h	h	a	a	h	h	h	h	a	h	h	h	a	h	a	h	a	a	h	h	a
11	134.316	CICR0286	h	h	a	h	h	a	h	h	a	a	a	h	h	h	h	h	h	a	h	h	a	h	h	a	a	h	h	h	a	a	h	h	h	h	a	h	h	h	a	h	a	h	a	a	h	h	a
11	134.695	CICR0246	h	h	a	a	h	a	h	h	a	a	a	h	h	h	h	h	h	a	h	h	a	h	h	a	a	a	h	h	a	a	h	h	h	h	a	h	h	h	a	h	u	h	a	a	h	h	a
11	135.268	NAU2651	h	h	a	a	h	a	h	h	a	a	a	h	h	h	h	h	h	a	h	h	a	a	h	a	a	a	h	h	a	a	h	h	h	h	a	h	h	h	a	h	a	h	a	a	h	h	a
11	136.649	CICR0433	h	h	a	a	h	a	h	h	a	a	a	a	a	h	h	h	a	a	h	h	a	h	h	a	a	h	h	h	a	a	h	h	h	h	a	h	h	h	a	h	a	h	a	a	h	h	a
11	138.67	DPL0789	h	h	a	h	h	h	h	h	a	a	a	a	a	h	h	h	h	a	h	h	a	a	h	a	a	h	h	h	a	a	h	a	h	h	a	h	h	h	a	h	a	h	a	a	h	h	a
11	141.367	PGML04039b	h	h	a	h	h	h	h	h	a	a	a	h	h	h	h	h	h	a	h	h	a	a	h	a	a	h	h	h	a	a	h	a	h	h	a	h	h	h	a	h	a	h	a	a	h	h	a
11	146.907	DPL0528	h	h	a	h	h	h	h	h	a	a	a	h	h	a	h	h	h	a	h	h	a	a	a	a	a	h	a	h	a	a	a	a	h	h	a	h	h	a	a	h	h	h	a	a	h	h	a
11	147.877	SHIN-0610	h	h	a	h	h	h	h	h	a	a	a	h	h	a	h	h	h	a	h	a	a	a	a	a	a	a	a	h	a	a	a	a	h	h	a	h	h	a	a	h	h	h	a	a	h	h	a
11	150.345	HAU2837	h	h	a	h	h	h	h	h	a	a	a	h	h	a	h	h	h	a	h	a	a	a	a	a	a	h	a	h	a	a	a	a	h	h	h	h	h	a	a	h	h	h	a	a	h	h	a
11	153.275	NAU3478	h	h	a	h	h	h	h	h	a	a	a	a	h	a	h	h	h	a	h	a	a	a	a	a	a	h	a	h	a	a	a	a	h	h	h	h	h	a	a	a	h	h	a	a	h	h	a
11	154.046	PGML03001	h	h	a	h	h	h	h	h	a	a	a	a	h	a	h	h	h	a	h	a	a	a	a	a	a	h	a	h	a	a	a	a	h	h	h	h	h	a	a	a	h	h	a	a	h	h	a
11	157.714	DPL0065	h	h	a	h	h	h	h	h	a	a	a	a	h	a	h	h	h	a	h	a	a	a	a	a	a	h	a	h	a	a	a	a	h	h	h	h	h	a	a	a	h	h	a	h	h	h	a
11	162.155	CGR6862	h	h	a	h	h	h	h	h	a	a	a	a	h	a	h	h	h	a	a	a	a	a	a	a	a	h	a	a	a	a	a	a	h	h	h	h	h	a	a	a	h	h	a	a	h	h	a
11	163.328	DPL0851	h	h	a	h	h	h	h	h	a	u	a	a	h	a	h	h	h	a	a	a	a	a	a	a	a	h	a	a	a	a	a	a	h	h	h	h	h	a	a	a	h	h	a	a	h	h	a
11	164.919	HAU2836b	a	h	a	h	h	h	h	h	a	a	a	a	h	a	h	h	a	h	a	a	a	a	a	a	a	h	a	a	a	a	a	a	h	h	h	h	h	a	a	a	h	h	a	a	h	h	a
11	166.092	BNL0625	a	h	a	h	h	h	h	h	a	h	a	a	h	a	h	h	h	a	a	a	a	a	a	a	a	a	a	a	a	a	a	a	h	h	h	h	h	a	a	a	h	h	a	a	h	h	a
11	166.863	TMB2453	a	h	a	h	h	h	h	h	a	h	h	a	h	h	h	h	h	a	a	a	a	a	a	a	a	a	a	a	a	a	a	a	h	h	h	h	h	a	a	a	h	h	a	a	a	h	a
11	167.242	C2-0078	a	h	a	h	h	h	h	h	a	h	a	a	h	a	h	h	h	a	a	a	a	a	a	a	a	a	a	a	a	a	a	a	h	h	h	h	h	a	a	a	h	h	a	a	a	h	a
11	167.621	DC40196	a	h	a	h	h	a	h	h	a	h	a	a	h	a	h	h	h	a	a	a	a	a	a	a	a	a	a	a	a	a	a	a	h	h	h	h	h	a	a	a	h	h	a	a	a	h	a
11	168.591	DPL0253	a	h	h	h	h	a	h	h	a	h	a	a	h	a	h	h	h	a	a	a	a	a	a	a	a	a	a	a	a	a	a	a	h	h	h	a	h	a	a	a	h	h	a	a	a	h	a
11	169.683	SHIN-0601	a	h	h	h	h	a	h	h	a	h	a	a	h	a	h	h	h	a	a	a	a	a	a	a	a	a	h	a	a	a	a	a	h	h	h	a	h	a	a	a	h	h	a	h	a	h	a
11	170.533	DPL0505	a	h	u	a	h	a	h	h	a	h	a	a	h	a	h	h	h	a	a	a	h	a	a	a	a	a	h	a	a	a	a	a	h	h	h	a	h	a	a	a	h	h	a	h	h	h	a
11	173.235	COT091	a	h	h	h	h	a	h	h	a	h	h	a	a	a	h	h	h	a	h	a	a	a	a	a	a	a	h	a	a	a	a	a	h	h	h	a	h	a	a	a	h	a	a	h	a	h	a
11	175.23	TMB0064	a	h	h	h	h	a	h	h	a	h	u	a	a	a	h	h	h	a	h	a	a	a	a	u	a	u	h	a	a	a	a	a	h	u	h	a	h	u	a	a	h	a	a	h	a	h	a
11	181.272	PGML03769	a	h	h	h	h	h	h	h	a	h	h	a	h	h	a	a	h	a	h	a	a	h	a	a	a	a	h	a	h	a	a	a	h	h	h	a	h	a	a	a	h	a	a	h	a	h	a
11	186.525	HAU0639	a	h	h	h	h	a	h	h	a	h	h	a	a	a	h	h	h	a	h	a	a	a	a	a	a	a	h	a	h	a	a	a	h	h	h	a	h	a	a	a	h	a	a	h	a	h	a
11	187.295	CGR5835	a	h	h	h	h	a	h	h	a	h	h	a	a	a	h	h	h	a	h	a	a	a	a	a	a	a	h	a	h	a	a	a	h	h	h	a	h	a	a	a	h	a	a	h	a	h	a
11	187.483	CGR6385	a	h	h	h	h	a	h	h	a	h	h	a	a	a	h	h	h	a	h	a	a	a	a	a	a	a	h	a	h	a	a	a	h	h	h	a	h	a	a	a	h	a	a	h	a	h	a
11	187.483	HAU0205	a	h	h	h	h	a	h	h	a	h	h	a	a	a	h	h	h	a	h	a	a	a	a	a	a	a	h	a	h	a	a	a	h	h	h	a	h	a	a	a	h	a	a	h	a	h	a
11	188.099	TMB0426	a	h	h	h	h	a	h	h	a	h	u	a	a	a	h	h	h	a	h	a	a	a	a	a	a	a	h	a	h	u	a	a	h	u	h	a	h	a	a	a	h	a	h	h	a	h	a
11	193.593	DPL0103	h	h	h	h	h	a	h	h	h	h	h	a	a	a	h	h	h	a	h	a	a	a	a	a	a	a	h	a	h	a	a	a	h	h	h	a	h	a	a	a	h	a	a	a	a	h	a
11	198.769	HAU0217	a	h	h	h	h	a	h	h	a	h	h	a	a	a	h	h	h	a	h	a	a	a	a	a	a	a	h	a	h	a	a	a	h	u	h	a	h	a	a	a	h	a	a	h	a	h	a
11	199.798	DPL0021	a	h	h	h	h	a	h	h	h	h	h	a	a	a	h	h	h	a	h	a	a	a	a	a	a	a	h	a	h	a	a	a	h	h	h	a	h	a	a	a	h	a	a	h	a	h	a
11	203.612	SWU0470	a	h	h	h	h	a	h	h	a	h	h	a	a	a	h	h	a	a	h	a	a	a	a	u	h	a	a	h	u	a	a	a	h	h	h	a	a	a	u	a	a	a	a	h	a	a	a
11	207.676	NAU3227	a	h	h	h	h	h	h	h	a	h	h	h	a	a	h	h	h	a	h	a	a	a	a	a	a	a	h	a	a	a	a	a	h	a	h	h	h	a	a	a	h	a	a	h	a	h	a
11	208.249	CGR5112	a	h	h	h	h	a	h	h	a	h	h	a	a	a	h	h	h	a	h	a	a	a	a	a	a	a	h	a	a	a	a	a	h	a	h	h	h	a	a	a	h	a	a	h	a	h	a
11	208.439	BNL1408	a	h	h	h	h	a	h	h	a	h	u	a	a	a	h	h	h	a	h	a	a	a	a	a	a	a	h	a	a	a	a	a	h	u	h	h	h	a	a	a	h	a	a	h	a	u	a
11	210.246	MUCS507	a	h	h	h	a	a	h	h	h	h	h	a	a	a	h	a	h	h	h	a	a	a	a	a	a	a	h	h	a	a	a	a	h	a	h	h	h	a	a	a	h	a	a	h	a	h	a
11	211.016	MUSB0827	a	h	h	h	h	a	h	h	h	h	a	a	a	a	h	a	h	h	h	a	a	a	a	a	a	a	h	h	a	a	a	a	a	a	h	h	h	a	a	a	h	a	a	h	a	h	a
11	211.204	DPL0338	a	h	h	h	h	a	h	h	h	h	a	a	a	a	h	a	h	h	h	a	a	a	a	a	a	a	h	h	a	a	a	a	h	a	h	h	h	a	a	a	h	a	a	h	a	h	a
11	213.008	CICR0280	a	a	a	a	h	a	a	h	h	a	a	a	a	a	h	a	h	h	h	a	a	a	a	a	a	a	h	h	a	a	a	a	h	a	h	h	h	a	a	a	h	a	a	h	a	h	a
11	216.129	NAU0891	a	a	h	a	h	a	u	a	h	h	u	a	a	a	h	a	h	h	h	h	a	a	a	a	a	a	h	h	a	a	a	a	h	u	h	h	h	a	h	a	h	a	a	h	a	h	a
11	216.745	NAU3703	a	a	h	h	h	a	h	h	h	h	a	a	a	a	h	a	h	h	h	h	a	a	a	a	a	a	h	h	a	a	a	a	h	a	h	h	h	a	h	a	h	a	a	h	a	h	a
11	217.124	DPL0325	a	a	h	h	h	a	h	h	h	h	a	a	a	a	h	a	h	h	h	h	a	a	a	a	a	a	h	h	a	a	a	a	h	a	h	h	h	a	h	a	h	a	a	h	a	h	a
11	217.124	HAU0512	a	a	h	h	h	a	h	h	h	h	a	a	a	a	h	a	h	h	h	h	a	a	a	a	a	a	h	h	a	a	a	a	h	a	h	h	h	a	h	a	h	a	a	h	a	h	a
11	223.318	DPL0571	a	h	u	h	h	h	h	h	h	h	h	a	a	h	h	a	a	h	h	h	h	h	a	a	a	h	a	h	a	a	h	h	h	a	a	h	a	h	h	a	a	h	h	h	h	h	h
11	231.971	JESPR296	h	a	h	h	a	a	h	h	h	h	u	a	h	a	h	a	h	a	h	h	h	h	a	a	a	h	a	a	h	h	a	a	a	a	a	a	h	h	h	a	u	h	a	h	a	h	a
11	236.586	CGR6270	a	h	h	h	a	a	h	h	h	h	a	a	a	a	a	a	h	a	h	h	a	a	a	h	a	a	h	h	a	a	a	a	h	a	h	h	h	a	h	a	h	h	a	h	a	h	a
11	237.968	NAU4086	h	a	h	h	a	a	h	h	h	h	a	a	h	a	h	a	h	h	h	h	a	a	a	h	a	a	h	h	a	a	a	a	h	a	h	h	h	a	h	a	h	h	a	h	a	h	a
11	238.739	NAU4962	h	a	h	h	a	a	h	h	h	h	a	a	h	a	h	a	h	h	h	h	a	a	a	h	a	a	h	h	a	a	a	a	a	a	h	h	h	a	h	a	h	h	a	h	a	h	a
11	239.118	DPL0270	h	a	h	h	a	a	h	h	h	h	a	a	h	a	h	a	h	h	h	h	a	a	a	h	a	a	h	h	a	a	a	a	a	a	h	h	h	a	h	a	h	h	a	h	a	h	a
11	248.24	HAU3288	h	a	u	h	a	h	h	h	a	h	a	a	h	a	h	a	a	h	h	h	a	a	a	h	h	a	h	h	h	a	a	a	a	h	h	h	h	u	u	u	u	h	a	h	u	a	a
11	252.987	DPL0209	h	a	h	h	a	h	h	h	a	h	a	a	h	a	h	a	a	h	h	h	a	a	a	h	h	a	h	h	a	a	a	a	a	a	h	h	h	a	h	h	h	h	h	h	h	a	a
11	258.82	CM140	h	h	h	h	a	h	a	a	a	a	a	a	h	a	h	a	a	h	h	h	a	a	a	h	h	a	a	h	a	a	h	a	a	h	h	a	h	a	h	h	h	h	a	h	h	a	a
11	259.993	MUCS379	h	h	h	h	a	h	a	a	a	h	a	a	h	a	u	a	a	h	h	h	a	a	a	h	h	a	a	h	a	a	h	a	a	h	h	a	h	a	h	h	h	h	a	h	h	a	a
11	261.584	CER0153b	h	h	h	h	a	h	a	a	a	h	a	a	h	h	h	h	h	h	h	h	a	a	a	h	h	a	h	h	a	a	h	a	a	h	h	a	h	h	h	h	h	u	a	h	h	a	a
11	262.964	CGR5428	h	h	h	h	a	h	a	a	a	h	a	a	h	a	h	a	a	h	h	h	a	a	a	h	h	a	a	h	a	a	h	a	a	h	h	a	h	a	h	h	h	h	a	h	h	a	a
11	264.986	C2-0120	h	h	h	h	a	h	a	a	a	h	a	a	h	a	h	a	a	h	h	h	a	a	a	h	h	a	a	h	a	a	h	a	a	h	h	a	h	a	h	h	h	h	a	h	h	a	h
11	266.366	MUCS609	h	h	h	h	a	h	a	a	a	h	a	a	h	a	a	a	a	h	h	h	a	a	a	h	h	a	a	h	a	a	h	a	a	h	h	a	h	a	h	h	h	h	a	h	h	a	h
11	275.581	HAU1283b	h	h	h	h	a	h	a	h	a	a	h	a	h	a	h	a	h	h	a	h	h	a	a	h	a	a	a	h	h	h	h	h	a	h	h	a	a	a	h	h	h	h	a	h	h	a	h
11	275.769	HAU1809b	h	h	h	h	a	h	a	h	a	a	h	a	h	a	h	a	h	h	a	h	h	a	a	h	a	a	a	h	h	h	h	h	a	h	h	a	a	a	h	h	h	h	a	h	h	a	h
11	275.957	CER0098	h	h	h	h	a	h	a	h	a	a	h	a	h	a	h	a	h	h	a	h	h	a	a	h	a	a	a	h	h	h	h	h	a	h	h	a	a	a	h	h	h	h	a	h	h	a	h
12	0	CM050	h	h	h	h	h	h	a	a	a	a	h	h	h	h	a	h	h	a	a	a	h	a	h	h	a	h	a	h	h	h	h	h	a	h	h	h	h	h	h	a	a	h	h	a	a	h	h
12	12.616	TMB0799	h	a	a	h	a	a	a	h	a	a	h	h	h	h	a	h	a	a	a	h	a	h	h	h	a	h	h	a	a	a	h	h	h	a	h	h	a	a	a	h	a	a	h	a	a	h	h
12	13.946	NAU5252	h	a	a	h	a	a	a	h	a	a	h	h	h	h	a	h	a	a	a	h	h	h	h	h	a	h	h	a	a	a	h	h	h	a	h	h	a	a	a	h	a	a	h	a	a	h	h
12	15.031	NAU3561	h	h	a	a	a	a	a	h	a	a	h	h	h	h	a	h	a	h	a	h	h	h	a	a	a	h	h	a	a	a	a	h	h	a	h	h	a	a	a	h	a	a	h	a	a	h	h
12	15.636	C2-0111	h	h	a	h	a	a	a	h	a	a	h	h	h	h	a	h	a	h	a	h	h	h	h	h	a	h	h	a	a	a	a	h	h	a	h	h	a	a	a	h	a	a	h	a	a	h	h
12	16.721	NAU3862	h	h	a	h	a	a	a	h	a	a	h	h	h	h	a	h	a	h	a	h	h	h	h	h	a	h	h	a	a	a	a	h	h	a	h	h	a	a	a	h	a	a	h	a	a	h	h
12	20.204	HAU3127	h	h	a	h	a	h	a	h	a	a	h	h	h	h	a	h	a	h	a	h	h	h	h	h	a	h	h	a	a	a	a	h	h	a	h	h	a	a	a	h	a	a	h	a	a	h	h
12	23.278	DC40186	h	h	a	h	a	h	a	u	a	a	h	h	h	h	a	h	a	h	a	h	h	h	h	h	a	h	h	a	a	a	a	h	h	a	h	h	a	a	a	h	a	a	h	a	a	h	h
12	23.576	HAU2934	h	h	h	h	a	h	a	h	a	a	h	h	h	h	a	h	a	h	a	h	a	h	h	h	a	h	h	a	a	a	a	h	h	a	h	h	a	a	a	h	a	a	h	a	a	h	h
12	24.338	NAU4926	a	a	h	h	a	h	a	h	a	a	h	h	h	h	a	h	a	h	a	h	h	h	h	h	a	h	h	a	a	a	a	h	h	a	h	h	a	a	a	h	a	a	h	a	a	h	h
12	25.927	CGR5111	a	h	h	a	a	h	a	h	a	a	a	h	h	h	a	h	a	h	a	h	h	h	h	h	a	h	h	a	a	a	a	h	h	a	h	h	a	a	a	h	a	a	h	a	a	h	h
12	26.85	CGR5658	h	h	h	a	a	h	a	h	a	a	a	h	h	h	a	h	a	h	a	h	h	h	h	h	a	h	a	a	h	a	a	h	h	a	h	h	a	a	a	h	a	a	h	a	a	h	h
12	27.455	CICR0393	h	h	h	a	a	a	a	h	a	a	a	h	h	h	a	a	a	h	a	h	h	h	a	h	a	h	h	a	h	a	a	h	h	a	h	h	a	a	a	h	u	a	h	a	a	h	h
12	28.378	DPL0248	a	h	h	a	a	a	a	h	a	a	a	h	h	h	a	a	a	h	a	h	h	h	a	h	a	h	h	a	a	a	a	h	h	a	h	h	a	a	a	a	a	a	h	a	a	h	h
12	31.452	BNL3599a	h	h	h	a	a	h	a	h	h	a	a	a	h	h	u	a	h	h	a	h	h	h	a	u	a	h	h	a	h	a	h	h	h	a	h	h	a	a	u	h	a	a	u	a	a	h	h
12	31.452	CGR6698a	h	h	h	a	a	h	a	h	h	a	a	a	h	h	a	a	h	h	a	h	h	h	a	h	a	h	h	a	h	a	h	h	h	a	h	h	a	a	a	h	a	a	a	a	a	h	h
12	31.75	DPL0036a	h	h	h	a	a	h	a	h	h	a	a	a	h	h	a	a	h	h	a	h	h	h	a	h	a	h	h	a	h	a	h	h	h	a	h	h	a	a	a	h	a	a	a	a	a	h	h
12	32.872	DC20022	h	h	h	a	a	h	a	h	h	a	a	a	h	h	a	a	h	h	a	h	h	h	a	h	a	h	h	a	h	a	h	h	h	a	h	h	u	a	a	h	a	a	h	a	a	h	h
12	35.98	PGML00640	h	a	h	a	a	a	h	h	h	a	h	a	h	u	a	h	h	h	a	h	h	h	h	h	a	a	h	h	a	a	h	h	h	a	h	h	h	a	a	h	h	a	h	h	h	h	h
12	42.808	PGML04005	h	h	h	a	a	h	a	h	h	h	u	a	a	h	a	a	h	h	a	h	a	a	h	h	h	a	u	a	a	u	h	h	h	a	h	h	h	a	a	h	u	a	a	a	a	h	h
12	44.768	CGR6826	h	h	h	a	a	h	a	h	h	a	a	a	a	h	a	a	h	h	a	h	a	a	a	h	a	a	a	a	h	h	h	h	h	a	h	h	a	a	a	h	a	a	a	a	a	h	h
12	44.817	NAU0884	h	u	h	u	a	h	a	u	h	a	u	a	a	h	a	a	h	h	a	h	a	a	a	u	a	u	a	a	h	h	h	h	h	a	h	h	a	a	a	h	a	a	a	a	a	h	h
12	45.22	DPL0575	h	h	h	a	a	h	a	h	h	h	a	a	a	h	a	a	h	h	a	h	a	a	a	a	a	h	a	a	h	h	h	h	h	a	h	h	a	a	a	h	a	a	a	a	a	h	h
12	46.984	HAU3323	a	h	h	a	a	h	a	h	h	a	a	a	a	h	a	a	a	h	a	h	a	h	a	a	a	h	h	a	a	h	a	h	h	a	h	h	a	a	a	h	a	a	a	a	a	h	h
12	49.807	PGML01594b	h	h	h	a	a	h	a	h	h	a	a	a	a	a	a	a	h	h	a	h	a	a	a	h	a	h	a	a	h	h	h	h	h	a	h	h	a	a	a	h	a	a	a	a	a	h	h
12	51.104	MUCS363	h	h	h	a	a	h	a	h	h	a	a	a	a	a	a	a	h	h	a	h	a	a	a	h	a	h	a	a	h	h	h	h	h	a	h	h	a	a	a	h	a	a	a	a	a	h	h
12	52.522	CGR6844	h	h	h	a	a	h	a	h	h	a	a	a	a	a	a	a	h	h	a	h	a	a	a	h	a	a	a	a	h	h	h	h	h	a	h	h	a	a	a	h	a	a	a	a	a	h	h
12	53.772	PGML02980	h	a	h	a	a	h	a	h	h	a	a	a	a	a	a	a	h	h	a	h	a	a	a	h	a	h	a	a	h	h	h	h	h	a	h	h	a	a	a	h	a	a	a	a	a	h	h
12	54.223	DPL0796a	h	h	h	a	a	h	a	h	h	a	a	a	h	a	a	a	h	h	a	h	a	a	a	h	a	h	a	a	h	h	h	h	h	a	h	h	a	a	a	h	a	a	a	a	a	h	h
12	54.521	HAU1313	h	h	h	a	a	h	a	h	h	a	a	a	a	h	a	a	h	h	a	h	a	a	a	h	a	h	a	a	h	h	h	h	h	a	h	h	a	a	a	h	a	a	a	a	a	h	h
12	54.819	CGR6764	h	h	h	a	a	h	a	h	h	a	a	a	a	h	a	a	h	h	a	h	a	a	a	h	a	h	a	a	h	h	h	h	h	a	h	h	a	a	a	h	a	a	a	a	a	h	h
12	56.582	DPL0866a	h	h	h	a	h	h	a	h	h	a	a	a	a	h	a	a	h	h	a	h	a	a	a	h	a	h	a	a	h	h	h	h	h	a	h	h	a	a	a	h	a	h	h	h	h	h	h
12	59.656	PMGL00420	h	h	h	a	a	h	a	h	h	a	a	a	h	h	a	a	h	h	a	h	a	a	a	h	a	h	a	a	h	h	h	h	a	a	h	h	a	a	a	h	a	a	a	a	a	h	h
12	63.564	HAU2881	h	h	h	a	a	h	a	h	a	a	h	a	a	a	a	a	h	h	a	h	a	a	a	h	a	h	a	a	h	h	h	h	h	h	h	h	a	a	a	h	a	a	a	a	a	h	h
12	65.327	CICR0413	h	h	h	a	a	h	a	h	a	a	h	a	a	a	a	a	h	h	a	h	a	a	a	h	a	h	a	a	h	h	h	h	h	h	h	h	a	a	a	h	a	a	a	a	a	h	h
12	67.631	CGR5517	h	h	h	h	a	h	a	h	a	a	h	a	a	a	a	a	h	h	h	h	a	h	h	a	a	h	a	a	h	h	h	h	h	h	h	h	a	a	a	h	h	a	a	a	a	h	h
12	67.779	CGR6056	h	h	h	h	a	h	a	h	a	a	h	a	a	a	a	a	h	h	h	h	a	h	h	a	a	h	a	a	h	h	h	h	h	h	h	h	a	a	a	h	h	a	a	a	a	h	h
12	67.779	CGR6825	h	h	h	h	a	h	a	h	a	a	h	a	a	a	a	a	h	h	h	h	a	h	h	a	a	h	a	a	h	h	h	h	h	h	h	h	a	a	a	h	h	a	a	a	a	h	h
12	68.384	NAU2176	h	h	h	h	a	h	a	h	a	a	h	h	a	a	a	a	h	h	h	h	a	h	h	a	a	h	a	a	h	h	h	h	h	h	h	h	a	a	a	h	h	a	a	a	a	h	h
12	68.532	CICR0469	h	h	h	h	a	h	a	h	a	a	h	h	a	a	a	a	h	h	h	h	a	h	h	a	a	h	a	a	h	h	h	h	h	h	h	h	a	a	a	h	h	a	a	a	a	h	h
12	69.575	HAU1434b	h	h	h	h	a	h	a	h	a	a	h	h	h	a	a	a	h	a	h	h	a	h	h	a	a	h	a	a	h	h	h	h	h	h	a	h	a	a	a	h	h	a	a	a	a	h	h
12	69.912	NAU5164b	h	h	h	h	a	h	a	h	a	a	h	h	h	a	a	a	h	a	h	h	a	h	h	a	a	h	a	a	h	h	h	h	h	h	a	h	a	a	a	h	h	a	a	a	a	h	h
12	70.111	HAU1666	h	h	h	h	a	h	a	h	a	a	h	h	h	a	a	a	h	a	h	h	a	h	h	a	a	h	a	a	h	h	h	h	h	h	a	h	a	a	a	h	h	a	a	a	a	h	h
12	70.509	COT135	h	h	h	a	a	h	a	h	a	a	h	h	h	a	a	a	h	a	h	h	a	h	h	a	a	h	a	a	h	h	h	h	h	h	a	h	a	a	h	h	h	a	a	a	a	h	h
12	72.93	NAU5139	a	a	a	a	h	h	a	h	a	a	h	h	h	a	h	h	h	a	h	h	a	h	h	a	a	a	a	a	h	h	h	h	h	h	a	h	a	a	a	h	h	a	a	a	a	h	h
12	74.335	CGR6742a	u	h	h	h	a	h	a	h	a	a	h	h	h	a	a	a	h	a	h	h	a	h	h	a	a	h	a	a	h	h	h	h	h	h	a	h	a	a	a	h	h	a	a	a	a	h	h
12	75.443	CICR0324	h	h	h	h	a	h	a	h	a	a	h	h	h	a	a	a	h	a	h	h	a	h	h	a	a	h	a	a	h	h	h	h	h	h	a	h	a	a	u	h	h	a	a	a	a	h	h
12	78.007	Gh243b	h	h	h	h	a	h	a	h	a	a	h	h	h	a	a	a	h	a	h	h	a	h	h	a	a	h	a	a	h	h	h	h	h	h	a	h	a	a	a	h	h	a	a	h	a	h	h
12	79.947	TMB0263	h	h	h	h	a	h	a	h	a	a	h	h	h	a	a	a	h	a	h	h	h	h	h	a	a	h	a	a	h	h	h	h	h	h	a	h	a	a	a	h	h	a	a	h	h	h	h
12	80.71	BNL1673	h	h	h	h	a	h	a	h	a	a	h	h	h	a	a	h	h	a	h	h	u	h	h	a	u	u	u	u	h	h	h	a	h	h	a	h	a	a	a	h	h	a	a	h	a	h	h
12	80.71	DPL0303	h	h	h	h	a	h	a	h	a	a	h	h	h	a	a	h	h	a	h	h	a	h	h	a	a	h	a	a	h	h	h	a	h	h	a	h	a	a	a	h	h	a	a	h	a	h	h
12	81.72	DPL0379	h	u	h	h	a	h	a	h	a	a	h	h	h	a	a	h	h	a	h	h	a	h	h	a	a	h	a	a	h	h	h	a	h	h	a	h	a	a	a	h	h	a	a	a	a	a	h
12	82.881	DPL0380a	h	a	h	h	a	h	a	h	a	a	h	h	h	a	a	h	h	a	h	h	a	h	h	a	a	h	a	a	h	h	h	a	h	h	a	h	a	a	a	h	h	a	a	h	h	h	h
12	83.701	CICR0199	h	u	h	h	a	u	a	h	a	a	h	a	h	a	a	h	h	a	a	h	a	h	h	a	a	h	a	a	h	h	h	a	h	h	a	h	a	a	a	h	h	a	a	h	h	h	h
12	84.565	HAU1361	h	h	h	h	a	h	h	h	a	a	h	h	h	a	a	h	h	a	h	h	a	h	h	a	a	h	a	a	h	h	h	a	h	h	a	h	a	a	a	h	h	a	a	h	h	h	h
12	85.016	NAU0943	h	h	h	h	a	h	a	h	a	a	h	h	h	a	a	h	h	a	h	h	a	h	h	a	a	h	a	a	h	h	h	a	h	h	a	h	a	a	a	h	h	a	a	h	h	h	h
12	85.621	HAU1874	h	h	h	h	a	h	a	h	a	a	h	h	h	a	a	h	h	a	h	h	a	h	h	a	a	h	a	a	h	h	h	a	h	h	a	h	a	a	a	h	h	a	a	h	h	h	h
12	86.072	CGR5158	h	h	h	h	a	h	a	h	a	a	h	h	h	a	a	h	h	a	h	h	a	h	h	a	a	h	a	a	h	h	h	a	h	h	a	h	a	a	a	h	h	a	a	h	h	h	h
12	93.315	DPL0491	h	h	h	h	a	h	h	h	a	a	h	h	h	a	a	h	h	h	h	h	h	h	h	a	a	a	h	h	a	h	a	a	h	h	a	h	h	a	h	h	h	a	h	a	h	a	h
12	101.518	HAU0734	h	h	h	h	a	h	h	h	a	a	h	h	h	h	a	h	h	a	h	h	h	h	h	a	h	h	a	a	h	h	h	h	h	h	a	h	a	a	a	h	h	a	a	h	h	h	h
12	105.647	DPL0400	h	h	h	h	h	h	h	a	h	a	h	h	h	h	a	h	h	a	h	h	h	h	h	h	h	h	a	h	h	h	h	h	h	h	a	h	a	a	h	h	h	a	a	h	h	h	h
12	107.767	HAU0107	h	h	h	h	h	h	h	a	a	a	h	h	h	h	a	h	h	a	h	h	h	h	h	h	h	h	a	h	h	h	h	h	h	h	a	h	a	a	h	h	h	a	a	h	h	h	h
12	108.373	Gh188	h	h	h	h	h	h	h	a	a	a	h	h	h	h	a	h	h	a	h	h	h	h	h	a	h	h	a	h	h	h	h	h	h	h	a	h	a	a	h	h	h	a	a	h	h	h	h
12	110.863	NAU4889	h	h	h	h	h	h	h	a	h	h	h	h	h	h	h	h	h	a	h	h	h	h	h	h	h	h	a	h	h	h	h	h	h	h	a	h	h	a	h	h	h	a	a	h	h	h	h
12	111.469	NAU3713	h	h	h	a	h	h	h	a	h	h	h	h	h	h	h	h	h	a	h	h	h	h	h	h	h	h	a	h	h	h	h	h	h	h	a	h	h	a	h	h	h	a	a	h	h	h	h
12	113.41	PGML01637	h	h	h	a	h	h	h	a	h	h	h	h	a	h	h	h	h	a	h	h	h	h	h	h	h	h	a	h	h	h	h	h	h	a	h	h	h	a	h	h	h	h	a	h	h	h	h
12	114.662	CGR5151	h	h	h	h	h	h	u	a	h	h	u	h	h	h	h	h	h	a	h	h	h	h	h	u	h	h	a	h	h	h	h	h	h	a	h	h	h	a	h	h	h	h	a	h	h	h	h
12	114.96	HAU1454	h	h	h	h	h	h	h	a	h	h	h	h	h	h	h	h	h	a	h	h	h	h	h	h	h	h	a	h	h	h	h	h	h	a	h	h	h	a	h	h	h	h	a	h	h	h	h
12	118.236	NAU2672	h	h	h	h	h	h	h	a	h	h	h	h	h	h	h	h	h	a	h	h	h	h	h	h	h	h	h	h	h	h	h	h	h	h	h	h	h	h	h	h	h	h	h	a	h	h	h
12	119.693	HAU0989	h	h	h	u	h	h	h	a	h	u	h	h	h	h	h	h	h	a	h	a	h	h	h	a	h	a	h	h	a	h	h	h	h	h	h	h	h	h	h	h	a	h	a	h	h	h	h
12	123.552	CGR5102	h	h	h	h	h	a	h	h	h	a	h	a	h	a	h	h	h	a	h	h	h	h	a	h	h	h	h	h	h	h	h	h	a	h	h	h	h	h	h	h	h	h	h	h	h	h	h
12	123.85	CICR0389	h	h	h	h	h	a	h	h	h	a	h	a	h	a	h	h	h	a	h	h	a	h	a	h	h	h	h	h	h	h	h	h	a	h	h	h	h	h	h	h	h	h	h	h	h	h	h
12	124.301	HAU1321	h	a	h	a	h	a	h	h	h	a	h	a	h	a	h	h	h	a	h	h	a	h	a	h	h	a	h	h	h	h	h	h	a	h	h	h	h	h	h	h	h	h	h	h	h	h	h
12	125.386	HAU0295	h	h	h	h	h	a	h	h	h	a	h	a	h	a	h	h	h	h	h	h	a	h	a	h	h	h	h	h	h	h	h	h	a	h	a	h	h	h	h	h	h	h	h	h	h	h	h
12	126.54	NAU1301	h	h	h	h	h	a	h	h	u	a	u	a	h	a	u	h	h	h	h	h	a	h	a	h	h	h	h	a	h	h	h	h	a	h	a	h	h	h	h	h	h	h	h	a	h	h	h
12	128.229	DPL0917a	h	h	h	h	h	a	h	h	h	a	a	a	h	a	h	h	h	h	a	a	a	h	a	h	h	a	h	a	h	h	h	h	a	h	a	h	a	h	h	h	h	h	h	a	h	h	h
12	130.171	BNL4059	u	u	h	u	h	a	h	h	h	a	a	a	h	a	h	h	h	h	h	h	a	h	a	h	h	a	h	a	h	h	h	h	a	h	a	h	h	h	h	h	h	h	h	a	h	h	h
12	130.935	DPL0443	h	h	h	h	h	a	a	h	a	a	a	a	h	a	h	h	h	h	h	h	a	h	a	h	h	h	h	a	h	h	h	h	a	h	a	h	h	h	h	h	h	h	h	a	h	h	h
12	132.913	NAU3778	h	h	h	h	h	a	h	h	h	a	h	a	h	a	h	h	h	a	h	h	a	h	a	h	h	h	h	h	h	h	h	h	a	h	h	h	h	h	h	h	h	h	h	h	h	h	h
12	133.464	DC40230	h	h	h	h	h	u	a	h	a	a	a	u	h	a	h	h	a	h	h	h	a	h	a	h	h	h	h	a	h	h	h	a	a	h	a	h	h	h	a	h	h	h	h	a	h	h	h
12	137.958	DPL0343	h	h	u	h	u	a	a	h	a	a	a	u	h	a	h	h	a	u	u	h	a	h	a	h	a	h	h	a	h	h	h	a	a	h	a	h	h	h	h	h	h	h	h	a	h	h	h
13	0	HAU0371	a	h	a	a	a	a	h	h	h	a	u	a	a	a	a	h	a	a	a	h	a	h	h	a	h	h	a	a	a	a	a	a	a	a	h	a	a	a	a	a	h	a	a	a	a	a	h
13	1.76655	CGR6812	h	h	a	a	a	a	h	h	h	a	h	a	a	a	a	h	a	a	a	h	a	h	h	a	h	h	a	a	h	a	h	a	a	a	h	h	h	a	a	h	h	a	a	a	a	a	h
13	1.9976	NAU0803	h	u	a	a	a	a	h	h	h	a	u	a	a	a	a	h	a	a	a	h	a	h	h	a	h	u	a	a	h	a	h	a	a	a	h	h	h	a	a	h	h	a	a	a	a	a	h
13	2.48797	HAU1577	h	h	a	a	a	a	h	h	h	a	h	a	a	a	a	h	a	a	a	h	a	h	h	a	h	h	a	a	h	a	h	a	a	a	h	h	h	a	a	h	h	a	u	h	h	a	h
13	8.3115	HAU0250	a	h	a	a	a	h	h	h	a	a	h	a	a	a	a	h	a	h	a	h	a	h	h	a	h	h	h	a	a	a	h	h	a	a	h	a	h	a	a	h	a	h	a	a	a	a	h
13	8.6752	BNL1707	a	h	a	a	a	h	h	h	a	a	h	a	a	a	a	h	a	h	a	h	a	h	h	a	h	h	h	a	a	a	h	a	h	a	h	a	h	a	a	h	a	h	a	a	a	a	h
13	13.9409	CIR054	a	h	a	a	a	a	h	a	h	a	a	h	a	a	a	h	h	h	a	a	a	h	h	h	a	h	h	h	h	a	h	a	h	a	a	a	a	h	a	a	h	h	h	a	a	a	h
13	19.7641	PGML02505a	a	h	a	a	a	h	h	h	a	h	a	a	a	a	a	h	a	h	a	h	h	h	h	a	h	h	h	a	a	a	h	h	h	a	a	a	h	a	a	a	a	h	a	a	h	a	h
13	27.4572	PGML03773	a	h	a	h	a	h	h	h	h	h	a	a	a	a	h	a	a	h	a	h	h	h	h	a	h	h	h	a	a	a	a	h	h	a	a	a	h	a	a	h	a	h	a	a	h	a	h
13	32.1791	NAU2730	a	h	a	h	a	h	h	h	a	a	a	a	a	a	a	h	a	h	h	h	h	h	h	a	h	a	h	a	a	a	h	h	h	a	a	a	h	a	a	h	a	h	a	a	h	a	h
13	34.1027	DPL0639	a	a	a	h	a	h	h	h	a	a	a	a	a	a	a	h	a	h	h	h	h	h	h	u	h	a	a	h	h	h	a	h	h	a	a	a	h	a	a	h	a	h	a	a	h	a	h
13	36.4528	CICR0628b	a	h	a	h	a	h	h	h	a	a	a	a	a	a	a	h	a	h	h	h	h	h	h	a	h	h	h	a	a	a	h	h	h	a	a	a	h	a	a	h	a	h	a	a	h	a	h
13	40.662	NAU3948	a	h	h	h	a	h	h	a	a	a	a	a	a	h	a	h	h	h	h	a	h	h	a	a	h	h	a	a	a	a	h	h	h	h	a	a	h	a	a	h	a	h	a	a	a	a	h
13	41.0734	BNL1495	a	h	h	h	u	u	h	a	a	h	a	a	a	h	a	h	h	h	h	u	h	h	u	a	h	h	a	a	u	a	h	h	h	h	a	a	h	u	u	h	a	u	a	u	a	u	h
13	44.1944	NAU5279	a	h	h	h	h	h	h	a	a	a	a	a	h	h	a	h	h	h	a	a	h	h	a	a	h	a	a	a	a	a	h	h	h	h	a	a	a	a	a	h	h	h	a	a	a	h	h
13	45.1292	BNL2652a	u	h	h	h	h	h	h	a	a	a	a	a	h	h	a	h	h	h	a	a	h	a	a	a	h	a	a	a	a	a	h	h	h	h	a	a	a	a	a	h	h	h	a	a	a	h	h
13	45.3547	DPL0754	h	h	h	h	h	h	h	a	a	u	a	a	h	h	a	h	h	h	a	a	h	a	a	a	h	a	a	a	a	a	h	h	h	h	a	a	a	a	a	h	h	h	a	a	a	h	h
13	47.2764	CICR0382	a	a	h	a	h	a	h	a	a	a	a	a	h	h	a	h	a	h	a	a	h	a	a	a	h	a	a	h	a	a	h	h	h	h	a	a	a	a	a	h	h	h	a	a	a	h	h
13	48.3927	BNL2449	h	a	h	a	h	h	h	a	a	a	a	a	h	h	a	a	h	h	a	a	h	a	a	a	h	a	a	h	a	a	h	h	h	h	a	a	a	a	a	h	h	h	a	a	a	h	h
13	49.1241	CGR5786b	h	a	h	h	h	h	h	a	a	a	a	a	h	h	a	h	h	h	a	a	h	a	a	a	h	a	a	h	a	a	h	h	h	h	a	a	a	a	a	h	h	h	a	a	a	h	h
13	49.7074	DPL0274	h	a	h	h	h	h	u	a	a	a	a	a	h	h	a	h	h	a	u	a	u	a	a	a	h	a	a	h	a	a	u	h	h	h	a	a	a	a	a	h	h	h	a	a	a	a	h
13	52.0141	Gh092a	h	a	h	h	h	h	h	a	a	a	a	a	h	h	a	h	h	h	a	a	a	a	a	a	h	a	a	h	a	a	h	h	h	h	a	a	a	a	a	h	h	h	a	a	a	h	h
13	53.5245	Gh092b	h	a	h	h	h	h	h	a	a	a	a	a	h	h	a	h	h	h	a	a	a	a	a	a	h	a	a	h	a	a	h	h	h	h	a	a	a	a	a	h	h	h	a	a	a	h	h
13	58.5124	Gh678	h	a	h	h	h	h	h	a	a	a	a	a	h	h	a	h	h	h	a	a	h	a	a	a	h	a	a	h	a	a	h	h	h	h	a	a	a	a	a	h	h	h	a	a	a	h	h
13	62.4697	BNL1438	h	a	a	h	h	h	h	a	a	a	a	a	h	h	a	a	h	h	a	a	h	a	a	a	h	a	a	h	a	a	h	h	h	h	a	a	a	a	a	h	h	h	a	a	a	h	h
13	65.7086	PGML03194b	h	a	a	h	h	h	h	a	a	h	a	a	h	h	a	a	h	h	a	a	h	a	a	a	h	a	a	h	a	a	h	h	h	h	a	a	a	a	a	h	h	h	a	a	a	h	h
13	68.7561	DC40441	h	a	a	h	h	u	u	u	a	u	u	a	h	h	a	a	h	h	a	a	h	a	a	a	u	a	a	h	a	a	h	h	h	h	a	a	a	a	a	h	h	h	a	a	a	h	h
13	69.5992	CGR5925b	h	h	a	h	h	h	h	a	a	u	h	a	h	h	a	a	h	h	a	a	h	a	a	a	h	a	a	h	a	a	h	h	h	h	a	a	a	a	a	h	h	h	a	a	a	h	h
13	70.5667	PGML03887b	h	a	a	h	h	h	h	a	h	a	h	a	h	h	a	h	h	h	a	a	h	a	a	h	h	a	a	h	a	a	h	h	h	h	a	a	a	a	a	h	h	h	a	a	a	h	h
13	71.4881	CM063a	h	a	a	h	u	h	h	u	u	a	a	a	h	h	a	a	h	h	a	a	h	a	a	a	h	a	a	h	a	a	h	h	h	h	a	a	a	a	a	h	h	h	a	a	a	h	h
13	71.4881	TMB0403	h	a	a	h	h	h	h	a	a	a	u	a	h	h	a	a	h	h	a	a	u	a	a	a	u	a	a	u	a	a	h	h	h	u	a	a	a	a	a	h	h	h	a	a	a	h	h
13	71.892	DPL0460b	h	a	a	h	h	h	h	a	a	a	a	a	h	h	h	a	h	h	a	a	h	a	a	u	h	u	a	h	a	a	h	h	h	h	a	a	a	a	a	h	h	h	a	a	a	h	h
13	73.358	HAU1091	h	a	a	h	h	a	h	a	a	a	a	a	h	h	a	a	h	h	a	a	h	a	a	a	h	a	a	h	a	a	h	h	h	h	a	a	a	a	a	h	h	h	a	a	a	h	h
13	73.358	NAU3989	h	a	a	h	h	a	h	a	a	a	a	a	h	h	a	a	h	h	a	a	h	a	a	a	h	a	a	h	a	a	h	h	h	h	a	a	a	a	a	h	h	h	a	a	a	h	h
13	74.0895	DC20120	h	a	a	h	h	a	h	a	a	h	a	a	h	h	a	a	h	h	a	a	h	a	a	a	h	a	a	h	a	a	h	h	h	h	a	a	a	a	a	h	h	h	a	a	a	h	h
13	76.6505	MUSB0421	h	a	a	a	h	a	h	a	a	h	a	a	h	h	a	a	h	h	a	a	h	a	a	a	h	a	a	h	a	a	h	h	h	h	a	a	a	a	a	h	h	h	a	a	a	h	h
13	78.9982	PGML04464	u	a	a	a	h	a	h	a	a	h	a	a	h	h	a	a	h	h	a	a	h	a	a	a	h	a	a	h	a	a	h	h	h	h	a	a	a	a	a	h	h	h	a	a	a	h	h
13	82.2487	NAU1201	h	a	h	h	h	a	h	a	u	h	h	a	h	h	h	h	h	h	a	a	h	a	a	a	h	a	a	h	h	h	h	h	h	h	a	a	a	a	a	h	h	h	a	a	a	h	h
13	83.2565	MGHES38b	u	a	h	a	h	u	h	u	a	u	a	a	h	u	a	a	u	h	a	a	h	a	a	a	h	u	a	h	h	a	h	h	h	h	a	a	a	a	a	h	h	h	a	a	a	h	h
13	84.6946	HAU2456	h	h	a	a	a	a	h	h	a	h	a	a	h	h	a	a	h	h	a	a	h	a	a	a	h	a	a	h	h	a	h	h	h	h	a	a	a	h	a	h	h	h	a	a	a	h	h
13	86.2049	HAU1513b	h	h	h	a	a	a	h	a	a	h	a	a	h	h	u	a	h	h	a	a	h	a	a	a	h	a	a	h	h	a	a	h	h	h	a	a	a	h	a	h	a	h	a	h	a	h	h
13	86.3835	DPL0635	h	h	h	a	a	a	h	a	a	h	a	a	h	h	a	a	h	h	a	a	h	a	a	a	h	a	a	h	h	a	a	h	h	h	h	a	a	h	a	h	a	h	a	h	a	h	h
13	90.0967	CGR6231b	a	h	h	a	a	a	h	a	a	h	a	a	h	h	a	a	h	a	h	h	a	h	h	a	h	a	a	h	h	a	h	h	h	h	a	a	a	h	a	h	h	h	a	a	a	h	h
13	103.249	Gh215	h	h	h	h	h	a	h	h	h	h	h	a	h	h	a	h	h	h	h	h	h	h	h	a	h	h	a	h	h	h	h	h	h	h	a	h	a	a	h	h	h	h	h	a	h	h	h
13	115.684	PGML02035	h	a	a	a	h	h	h	h	a	h	a	a	h	h	u	h	h	h	a	h	h	a	h	a	h	h	a	h	a	a	h	h	h	h	h	h	h	a	a	h	h	h	a	h	h	h	u
13	131.756	HAU1908	h	h	h	a	h	h	h	h	a	h	a	a	h	h	h	h	h	h	h	a	h	h	a	a	h	h	h	h	h	h	h	h	h	a	h	a	h	h	h	a	h	h	a	h	a	h	h
13	137.038	NAU3398	h	h	h	a	h	h	h	h	a	h	a	a	h	h	h	h	h	h	h	a	h	h	a	a	h	h	h	h	h	h	h	h	h	a	h	a	h	h	h	a	h	h	a	h	a	h	h
13	151.305	NAU3522	h	h	h	a	a	a	h	a	a	h	a	a	h	h	a	a	h	h	a	a	h	h	a	a	h	a	h	h	h	a	a	h	h	h	h	h	a	h	a	h	a	h	a	h	h	h	h
13	158.728	PGML00806	h	h	h	a	a	a	h	a	a	h	a	a	h	a	a	a	h	h	a	a	h	a	a	a	h	a	h	h	a	a	a	a	h	a	h	h	u	h	a	h	a	h	a	h	a	h	h
13	164.246	CGR5242	h	h	h	a	a	h	h	a	a	h	a	a	h	a	a	a	h	h	a	a	h	a	a	a	h	a	h	h	h	a	a	h	h	a	h	a	a	h	a	a	a	h	a	h	a	h	h
13	165.557	CER0005	h	h	h	a	a	h	h	a	a	h	a	a	h	a	a	a	h	h	h	a	h	a	a	a	h	a	h	h	h	a	a	h	h	a	h	a	a	h	a	a	a	h	a	h	a	h	h
13	165.557	CGR5827	h	h	h	a	a	h	h	a	a	h	a	a	h	a	a	a	h	h	h	a	h	a	a	a	h	a	h	h	h	a	a	h	h	a	h	a	a	h	a	a	a	h	a	h	a	h	h
13	165.557	DPL0083	h	h	h	a	a	h	h	a	a	h	a	a	h	a	a	a	h	h	h	a	h	a	a	a	h	a	h	h	h	a	a	h	h	a	h	a	a	h	a	a	a	h	a	h	a	h	h
13	165.557	Gh034	h	h	h	a	a	h	h	a	a	h	a	a	h	a	a	a	h	h	h	a	h	a	a	a	h	a	h	h	h	a	a	h	h	a	h	a	a	h	a	a	a	h	a	h	a	h	h
13	165.917	Gh592	h	h	h	a	a	h	h	a	a	h	a	a	h	a	a	a	h	h	h	a	h	a	a	a	h	a	h	h	a	a	a	h	h	a	h	a	a	h	a	a	a	h	u	h	a	h	h
13	166.649	PGML01230	h	h	h	a	a	h	h	a	a	h	a	a	h	a	a	a	h	h	h	a	h	a	a	a	h	a	h	h	h	a	a	h	h	a	h	a	a	h	a	a	a	h	a	h	a	h	h
13	170.855	HAU2089	h	h	h	a	a	h	h	h	a	h	a	a	h	a	a	a	a	h	h	a	h	h	a	a	h	a	h	h	h	a	a	h	h	a	h	a	a	h	a	a	a	h	a	h	h	h	h
13	179.605	PGML04131a	h	h	h	a	a	a	h	h	a	h	a	a	h	a	a	a	h	a	h	a	h	h	a	a	a	a	a	h	h	a	a	h	h	a	h	a	a	h	h	a	a	h	a	h	a	h	h
13	184.327	NAU3468	h	h	h	a	a	a	h	h	a	h	a	a	h	a	a	a	h	h	h	a	h	h	a	a	h	a	a	h	h	a	a	h	h	a	h	a	a	h	a	a	a	h	a	h	a	h	h
13	185.058	CICR0182	h	h	h	a	a	a	h	h	a	h	a	a	h	a	a	a	h	h	h	a	h	h	a	a	a	a	a	h	h	a	a	h	h	a	h	a	a	h	h	a	a	h	a	h	a	h	h
13	185.237	SHIN-0412	h	h	h	a	a	a	h	h	a	h	a	a	h	a	a	a	h	h	h	a	h	h	a	a	a	a	a	h	h	a	a	h	h	a	h	a	a	h	h	a	a	h	a	h	a	h	h
13	185.597	CGR5021b	h	h	h	a	a	a	h	h	a	h	a	a	h	a	a	a	h	h	h	a	h	h	a	a	a	a	a	h	h	a	a	h	h	a	h	a	a	h	h	a	a	h	a	h	a	h	h
13	186.524	MUCS145	h	h	h	a	a	a	h	h	a	a	a	a	h	a	u	a	h	h	h	a	h	h	a	a	a	h	u	h	h	u	a	h	h	a	h	a	a	h	h	a	a	h	a	u	a	h	h
13	187.645	HAU1195	h	h	h	a	a	a	h	h	a	h	a	a	h	a	a	a	h	h	h	a	h	h	a	a	a	h	a	h	h	a	a	h	h	a	h	a	a	h	h	a	a	a	a	h	a	h	h
13	188.005	HAU1997	h	h	h	a	a	a	h	h	a	h	a	a	h	a	a	a	h	h	h	a	h	h	a	a	a	h	a	h	h	a	a	h	h	a	h	a	a	h	h	a	a	h	a	h	a	h	h
13	188.736	CGR5331	h	h	h	a	a	a	h	h	a	h	a	a	h	a	a	a	h	h	h	a	h	h	a	a	a	h	a	h	h	a	a	u	h	a	h	a	a	h	h	a	a	h	a	h	u	h	h
13	188.736	CICR0273	h	h	h	a	a	a	h	h	a	h	a	a	h	a	a	a	h	h	h	a	h	h	a	a	a	h	a	h	h	a	a	h	h	a	h	a	a	h	h	a	a	h	a	h	a	h	h
13	188.736	SHIN-1462	h	h	h	a	a	a	h	h	a	h	a	a	h	a	a	a	h	h	h	a	h	h	a	a	a	h	a	h	h	a	a	h	h	a	h	a	a	h	h	a	a	h	a	h	a	h	h
13	189.096	NAU2300	h	h	h	a	a	a	h	h	a	h	a	a	h	a	a	a	h	h	h	a	h	h	a	a	a	h	a	h	h	a	a	h	h	a	h	a	a	h	h	a	a	h	a	h	a	h	h
13	192.88	CGR5554	h	h	h	a	a	a	h	h	a	h	u	a	h	a	a	a	h	h	h	a	h	h	a	a	a	h	a	h	h	a	a	h	h	a	h	a	a	h	h	a	a	h	a	h	a	h	h
13	206.739	SHIN-1512	h	h	a	a	a	a	a	h	h	a	a	a	h	a	a	a	a	h	h	h	h	h	a	a	a	h	a	h	h	a	h	a	h	h	h	a	h	h	h	a	a	h	h	h	a	h	h
13	211.727	CICR0675	h	a	a	a	a	a	a	h	h	a	a	a	h	a	h	a	a	a	h	h	a	h	a	a	a	h	a	h	a	h	h	a	h	a	h	a	h	a	h	a	h	h	h	a	a	h	h
13	211.905	CGR5005	h	a	a	a	a	a	a	h	u	a	a	a	h	a	h	a	a	a	h	h	a	h	a	a	a	h	a	h	a	h	h	a	h	a	h	a	h	a	h	a	h	h	h	a	a	h	h
13	212.457	HAU2836a	h	a	a	a	a	a	a	a	h	a	a	a	h	a	h	a	a	a	a	h	a	h	a	a	a	h	a	h	a	h	h	a	h	a	h	a	h	a	h	a	h	h	h	a	a	h	h
14	0	CGR5544	a	a	h	h	a	u	a	h	a	a	a	a	a	a	h	a	a	a	a	a	a	a	h	h	a	a	a	a	a	a	h	a	h	a	a	a	a	h	a	h	a	h	a	a	a	a	h
14	8.43366	CGR5668	a	a	h	h	a	a	a	h	a	a	a	a	a	a	h	h	h	a	a	h	h	a	h	h	a	a	h	a	h	a	h	h	h	a	h	h	a	a	a	h	a	h	a	a	h	a	a
14	14.1465	PGML03546	a	a	a	a	h	a	a	a	a	a	a	a	a	h	h	h	h	h	a	h	h	a	h	h	h	a	h	a	h	a	h	h	h	a	h	h	a	h	a	a	a	h	a	a	h	a	h
14	14.5389	DPL0919	a	a	a	a	h	a	a	a	a	a	a	h	a	h	h	h	h	h	a	h	h	a	h	h	h	a	h	a	h	a	h	h	h	a	h	h	a	h	a	a	a	h	a	a	h	a	h
14	17.0656	HAU3071	a	a	a	a	h	a	a	a	a	a	a	a	a	h	h	h	h	h	a	h	h	a	h	h	a	a	h	a	h	a	h	h	h	a	h	h	a	h	a	h	a	h	a	a	h	a	h
14	18.2671	NAU3733	a	a	h	h	h	a	a	a	a	a	a	a	a	h	h	h	h	a	a	h	h	a	h	h	a	h	h	a	h	a	h	h	h	a	h	h	a	h	a	h	a	h	a	a	h	a	h
14	18.4599	NAU3585	a	a	h	h	h	a	a	a	a	a	a	a	a	h	h	h	h	a	a	h	h	a	h	h	a	h	h	a	h	a	h	h	h	a	h	h	a	h	a	h	a	h	a	a	h	a	h
14	18.4599	PGML02861b	a	a	h	h	h	a	a	a	a	a	a	a	a	h	h	h	h	a	a	h	h	a	h	h	a	h	h	a	h	a	h	h	h	a	h	h	a	h	a	h	a	h	a	a	h	a	h
14	20.3071	HAU0517	a	a	h	h	a	a	a	h	a	a	a	a	a	h	h	h	h	a	a	h	h	a	h	h	a	h	h	a	h	a	h	h	h	a	h	h	a	h	a	h	a	h	a	a	h	a	h
14	22.1542	NAU5047	a	a	h	h	a	a	a	h	a	a	a	a	a	h	h	h	h	a	h	h	h	h	h	h	a	h	h	a	h	a	h	h	h	a	h	h	a	h	a	h	a	h	a	a	h	a	h
14	22.3468	HAU3236	a	a	h	h	a	a	a	h	a	a	a	a	a	h	h	h	h	a	h	h	h	a	h	h	a	h	h	a	h	a	h	h	h	a	h	h	a	h	a	h	a	h	a	a	h	a	h
14	22.5394	NAU5467	a	a	h	h	a	a	a	h	a	a	a	a	a	h	h	h	h	a	h	h	h	a	h	a	a	h	h	a	h	a	h	h	h	a	h	h	a	h	a	h	a	h	a	a	h	a	h
14	23.5328	HAU1485	a	a	h	h	a	a	a	h	h	a	a	a	a	h	h	a	h	a	h	h	h	a	h	h	a	h	h	h	h	a	h	h	h	a	h	h	a	h	a	h	a	h	a	a	h	a	h
14	24.9463	NAU5490	a	a	h	h	a	a	a	h	h	a	a	h	a	h	h	a	h	a	h	h	h	a	h	a	a	a	h	h	h	a	h	h	h	a	h	h	a	h	a	h	a	a	a	a	h	a	h
14	31.9546	PGML01915	a	a	h	h	a	a	a	h	h	a	a	h	a	h	a	a	h	a	h	h	a	a	h	h	a	h	h	h	h	a	h	h	h	a	a	h	a	h	a	h	a	h	a	a	h	a	h
14	40.7345	NAU3648	a	a	h	u	a	a	a	a	a	a	a	h	a	h	a	a	h	a	h	h	a	a	h	h	a	h	h	h	a	a	h	h	a	a	a	h	a	h	a	a	a	h	a	a	h	a	h
14	43.2683	PGML03485	a	a	h	h	a	a	a	h	h	a	a	h	a	h	a	a	h	a	h	h	a	a	h	h	a	h	h	h	h	a	h	h	h	u	a	h	a	h	a	h	a	h	a	a	h	a	h
14	44.4698	CGR5876b	a	a	h	h	a	a	a	h	h	a	a	h	a	h	a	a	a	a	h	h	a	a	h	h	a	h	h	h	h	a	h	h	h	a	a	h	a	h	a	h	a	h	a	a	a	a	h
14	46.5395	NAU5421	a	a	h	h	a	a	a	a	h	a	a	h	a	h	a	a	h	a	h	h	a	h	h	h	a	h	h	h	h	a	h	h	h	a	a	h	a	h	a	h	a	h	a	a	a	a	h
14	47.1263	CICR0140	a	a	h	h	a	a	a	a	h	a	a	h	a	h	a	a	h	a	h	h	a	h	h	h	a	a	h	h	h	a	h	h	h	a	a	h	a	h	a	h	a	h	a	a	a	a	h
14	48.5418	PGML03232	a	a	h	h	a	a	a	a	h	a	a	h	a	h	a	a	a	a	h	h	a	h	h	h	a	h	h	h	h	a	h	h	h	a	a	h	a	h	a	h	a	h	a	a	a	a	h
14	50.6138	HAU1980a	a	a	h	h	a	a	a	a	h	a	h	h	a	a	a	a	h	a	h	h	a	h	h	h	a	h	h	h	h	a	h	a	h	a	a	h	a	h	a	h	a	h	a	a	a	a	h
14	50.6138	NAU3485	a	a	h	h	a	a	a	a	h	a	h	h	a	a	a	a	h	a	h	h	a	h	h	h	a	h	h	h	h	a	h	a	h	a	a	h	a	h	a	h	a	h	a	a	a	a	h
14	50.6138	PGML02878	a	a	h	h	a	a	a	a	h	a	h	h	a	a	a	a	h	a	h	h	a	h	h	h	a	h	h	h	h	a	h	a	h	a	a	h	a	h	a	h	a	h	a	a	a	a	h
14	52.2421	NAU4024	a	a	h	h	a	a	a	a	h	a	h	h	a	a	a	a	h	a	h	h	a	h	h	h	a	h	h	h	h	a	h	a	h	a	a	h	a	h	a	h	a	h	a	a	a	h	h
14	55.0059	CGR5448	a	a	h	u	a	a	a	a	h	a	h	h	a	a	a	a	h	a	h	h	a	h	h	h	a	h	h	h	h	a	h	a	h	a	a	h	a	h	a	h	a	h	a	a	a	a	h
14	58.164	CICR0842	h	a	h	h	h	h	a	a	h	a	h	h	a	a	a	a	h	a	h	h	a	h	h	h	a	h	h	h	h	a	h	a	h	a	a	h	a	h	a	h	h	a	a	a	a	a	h
14	60.0998	HAU1049	h	a	h	h	h	a	a	a	h	a	h	h	a	a	a	a	h	a	h	h	a	h	h	h	a	a	h	h	h	a	h	a	h	a	a	h	a	h	a	h	a	h	a	a	a	a	h
14	60.488	PGML02670	h	a	h	h	h	a	a	a	h	a	h	h	a	a	a	a	h	a	h	h	a	h	h	h	a	a	h	h	h	a	h	a	h	a	a	h	a	h	a	h	a	h	a	a	a	a	h
14	61.2767	NAU5250	h	a	h	h	h	a	a	a	h	a	h	h	a	a	a	a	h	a	h	h	a	h	h	h	a	a	h	h	h	a	h	a	h	a	a	h	a	h	a	h	a	h	a	a	a	a	h
14	62.3654	TMB1348	h	u	u	h	h	a	a	a	h	a	h	h	a	a	a	a	h	a	h	a	a	h	a	u	a	a	h	h	u	a	u	a	h	u	u	u	a	h	a	h	a	h	a	a	a	a	h
14	63.4832	CGR6683	h	a	h	h	h	a	a	a	h	a	h	h	a	a	a	a	h	a	h	a	a	h	a	h	a	a	h	h	h	a	h	a	a	a	a	h	a	h	a	h	a	h	a	a	a	a	h
14	68.5972	CGR6707	u	a	h	h	h	a	a	a	h	a	a	a	a	a	a	a	h	a	h	a	a	h	a	h	a	a	h	h	h	h	h	h	h	a	a	h	a	h	a	h	h	h	a	h	a	a	a
14	77.6713	NAU3499	h	a	h	h	h	a	a	a	h	a	h	h	a	a	a	a	h	a	h	a	a	h	a	h	a	a	a	h	h	a	h	a	a	a	a	h	a	h	a	h	a	h	a	a	a	a	h
14	81.6176	C2-0079	h	a	h	h	h	a	a	a	h	a	h	h	a	a	a	a	h	a	h	a	a	h	a	h	a	a	a	h	h	a	h	a	a	a	a	h	a	h	a	h	a	h	a	a	a	a	h
14	83.0052	BNL1059	u	a	h	a	a	a	a	a	h	a	a	h	a	a	a	a	h	a	h	a	a	h	a	h	a	a	a	h	h	a	h	a	a	a	a	h	a	h	a	h	a	h	a	a	a	a	h
14	86.3603	CGR6550	a	a	a	h	h	a	a	a	h	a	h	h	a	a	a	a	a	a	h	a	a	h	a	h	a	a	a	h	h	a	h	a	a	a	a	h	a	h	a	a	a	h	a	h	h	a	h
14	89.6067	PGML02953b	h	a	a	h	h	a	a	a	h	a	h	h	a	a	a	a	a	a	h	a	a	h	a	h	a	a	a	h	h	a	h	a	a	a	a	h	a	h	a	a	a	h	a	a	a	a	h
14	94.4173	CICR0377	h	a	h	a	h	a	a	a	h	a	h	h	a	a	a	a	a	a	h	a	a	h	a	a	a	a	a	h	a	a	h	a	a	a	a	h	a	h	a	h	a	h	a	a	a	a	h
14	96.944	CICR0213	h	a	h	h	h	a	a	a	h	a	h	h	a	a	a	a	h	a	h	a	a	h	a	h	a	a	a	h	h	a	h	a	a	a	a	h	a	h	a	h	a	h	a	a	a	a	h
14	99.4706	CICR0135	h	a	a	h	h	a	a	a	h	a	h	h	a	a	a	a	h	h	h	a	a	h	a	h	a	a	a	h	h	a	h	a	a	a	a	h	a	h	a	h	a	h	a	a	a	a	h
14	101.318	CGR6729b	h	a	h	h	h	a	a	a	h	a	h	h	a	a	a	a	h	a	h	a	a	h	a	h	a	a	a	h	h	a	h	a	a	a	a	h	a	h	a	h	a	h	a	a	a	a	h
14	101.318	NAU2154	h	a	h	h	h	a	a	a	h	a	h	h	a	a	a	a	h	a	h	a	a	h	a	h	a	a	a	h	h	a	h	a	a	a	a	h	a	h	a	h	a	h	a	a	a	a	h
14	101.318	NAU4025	h	a	h	h	h	a	a	a	h	a	h	h	a	a	a	a	h	a	h	a	a	h	a	h	a	a	a	h	h	a	h	a	a	a	a	h	a	h	a	h	a	h	a	a	a	a	h
14	101.706	DPL0235	h	a	h	h	h	a	a	a	h	a	h	h	a	a	a	a	h	a	h	a	a	h	a	h	a	a	a	h	h	a	h	a	a	a	a	h	a	h	a	h	a	h	a	a	a	a	h
14	102.094	CGR6716b	u	a	h	h	h	a	a	a	h	a	h	h	a	a	a	a	h	a	h	a	a	h	a	h	a	a	a	h	h	a	h	a	a	a	a	h	a	h	a	h	a	h	a	a	a	a	h
14	102.094	CICR0592	h	a	h	h	h	a	a	a	h	a	h	h	a	a	a	a	h	a	h	a	a	h	a	h	a	a	a	h	h	a	h	a	a	a	a	h	a	h	a	h	a	h	a	a	a	a	h
14	102.094	NAU2155	h	a	h	h	h	a	a	a	h	a	h	h	a	a	a	a	h	a	h	a	a	h	a	h	a	a	a	h	h	a	h	a	a	a	a	h	a	h	a	h	a	h	a	a	a	a	h
14	102.094	NAU3312	h	a	h	h	h	a	a	a	h	a	h	h	a	a	a	a	h	a	h	a	a	h	a	h	a	a	a	h	h	a	h	a	a	a	a	h	a	h	a	h	a	h	a	a	a	a	h
14	102.094	NAU3816b	h	a	h	h	h	a	a	a	h	a	h	h	a	a	a	a	h	a	h	a	a	h	a	h	a	a	a	h	h	a	h	a	a	a	a	h	a	h	a	h	a	h	a	a	a	a	h
14	102.287	SHIN-1481b	h	a	h	h	h	a	a	a	h	a	h	h	a	a	a	a	h	a	h	a	a	h	a	h	a	a	a	h	h	a	h	a	a	a	a	h	a	h	a	h	a	h	a	a	a	a	h
14	102.48	Gh462	h	a	h	h	h	a	a	a	h	a	h	h	a	a	a	a	h	a	h	a	a	h	a	h	a	a	a	h	h	a	h	a	a	a	a	h	a	h	a	u	a	h	a	a	a	a	h
14	104.331	BNL3145	h	a	h	u	h	a	a	a	h	a	a	h	a	u	a	a	h	a	h	a	a	a	a	h	a	u	a	a	a	a	h	a	a	a	a	u	a	a	a	h	a	a	a	a	a	a	a
14	106.406	CGR5818	h	a	h	h	h	a	a	a	h	a	h	h	a	a	a	a	h	a	h	a	a	h	a	a	a	a	a	h	h	a	h	a	a	u	a	h	a	h	a	h	a	h	a	a	a	a	h
14	106.794	PGML03980	h	a	h	h	h	a	a	a	h	a	h	h	a	a	a	a	h	a	h	a	a	h	a	a	a	a	a	h	h	a	h	h	a	a	a	h	a	h	a	h	a	h	a	a	a	a	h
14	113.154	CGR6383	h	a	h	h	h	a	a	a	h	a	h	h	a	a	a	a	h	a	a	a	h	a	a	a	a	a	a	h	h	a	a	h	h	h	h	h	h	h	a	h	a	h	h	a	a	a	h
14	126.962	NAU4929	h	u	h	h	h	a	a	a	h	a	a	h	h	h	h	h	h	h	a	h	h	h	h	h	a	a	a	a	a	h	h	h	h	h	h	h	a	a	a	h	a	a	a	a	h	h	h
14	131.794	Gh051	h	a	a	h	h	a	a	a	h	a	a	h	a	a	a	a	a	a	h	h	a	h	a	h	a	a	a	h	h	a	h	a	a	a	a	h	a	h	a	a	a	h	a	a	a	h	h
14	132.381	BNL2882	h	a	a	h	h	a	a	a	h	a	a	u	a	a	a	a	a	a	h	h	a	h	a	h	a	h	a	h	h	a	h	a	a	a	a	h	a	h	a	a	a	h	a	a	a	h	h
14	132.968	CGR5581	h	a	a	h	h	a	a	a	h	a	a	h	a	a	a	a	a	a	h	h	a	h	a	h	h	a	a	h	h	a	h	a	a	a	a	h	a	h	a	a	a	h	a	a	a	h	h
14	133.356	TMB0803	u	a	u	h	h	a	a	u	u	a	a	a	a	a	a	a	a	a	h	h	a	h	a	h	h	u	a	h	h	a	h	a	u	a	a	h	a	u	u	a	a	h	a	a	a	h	h
14	133.943	CGR5030	h	a	a	h	h	a	a	a	h	a	a	h	a	a	a	a	a	a	h	h	a	h	a	a	a	a	a	h	h	a	h	a	a	a	a	h	a	h	a	a	a	h	a	a	a	h	h
14	135.572	NAU2987	h	h	a	h	h	a	a	a	h	a	a	h	a	a	a	h	a	a	h	h	a	h	a	h	h	a	a	h	h	a	h	a	a	a	a	h	a	h	a	a	a	h	a	a	a	h	h
14	135.764	HAU1888	h	h	a	h	h	a	a	a	h	a	a	h	a	a	a	h	a	a	h	h	a	h	a	h	h	a	a	h	h	a	h	a	a	a	a	h	a	h	a	a	a	h	a	a	a	h	h
14	136.152	PGML04271b	h	h	a	h	h	a	a	a	h	a	a	a	a	a	a	h	a	a	h	h	a	h	a	h	h	a	a	h	h	a	h	a	a	a	a	h	a	h	a	a	a	h	a	a	a	h	h
14	138.245	CGR6948	h	h	a	h	h	a	a	a	h	a	a	h	a	a	a	h	a	a	h	h	a	h	a	h	h	a	a	h	h	a	h	a	a	a	a	h	a	h	a	a	a	h	a	h	a	h	h
14	139.867	PGML04653	h	a	a	h	h	a	a	a	h	a	a	u	u	a	a	h	a	a	h	h	a	h	a	h	u	h	h	h	h	a	h	a	a	a	a	h	a	h	a	a	a	h	a	h	a	h	h
14	140.455	DPL0638	h	h	a	h	h	a	a	a	h	a	a	h	a	a	a	h	a	a	h	h	a	h	a	h	h	a	a	h	h	a	h	a	a	a	a	h	a	h	a	a	a	h	a	h	a	h	h
14	141.449	PGML03030	h	h	a	h	h	a	a	a	h	a	a	h	a	a	a	h	a	a	h	h	a	a	a	h	h	a	a	h	h	a	h	a	a	a	a	h	a	h	a	a	a	h	a	h	a	h	h
14	143.077	HAU0438	a	h	a	h	h	h	a	a	h	a	a	h	a	a	a	h	a	a	h	h	a	a	a	h	h	a	a	h	h	a	h	a	a	a	a	h	a	h	a	a	a	h	a	h	a	h	h
14	146.497	PGML01010	a	h	a	h	h	h	u	a	a	a	a	a	a	a	a	h	a	a	a	h	a	a	a	a	h	a	a	h	h	a	h	a	h	u	a	h	a	h	a	a	a	h	a	a	a	h	h
14	148.193	PGML01521	a	h	a	h	h	h	a	a	a	a	a	h	a	a	a	h	a	a	a	h	h	a	a	a	h	a	a	h	h	a	h	a	h	h	a	a	a	h	a	a	a	h	a	h	a	h	h
14	150.04	BNL3034	a	h	a	h	h	h	a	a	a	h	a	u	a	a	a	h	a	a	a	h	h	a	h	a	h	u	a	h	h	a	h	a	h	h	a	a	a	h	a	a	a	h	u	h	h	h	h
14	150.428	MGHES73	a	h	a	u	h	h	a	a	a	h	a	h	a	a	a	h	a	a	a	h	h	a	h	a	h	a	a	h	u	a	h	a	h	h	a	a	a	h	a	a	a	h	a	h	h	h	h
14	150.428	NAU2336	a	h	a	h	h	h	a	a	a	h	a	h	a	a	a	h	a	a	a	h	h	a	h	a	h	a	a	h	h	a	h	a	h	h	a	a	a	h	a	a	a	h	a	h	h	h	h
14	150.428	NAU3913	a	h	a	h	h	h	a	a	a	h	a	h	a	a	a	h	a	a	a	h	h	a	h	a	h	a	a	h	h	a	h	a	h	h	a	a	a	h	a	a	a	h	a	h	h	h	h
14	150.621	HAU1741	a	h	a	h	h	h	a	a	a	h	a	h	a	a	a	h	a	a	a	h	h	a	h	h	h	a	a	h	h	a	h	a	h	h	a	a	a	h	a	a	a	h	a	h	h	h	h
14	155.168	NAU3242	a	h	h	h	h	h	a	a	h	h	h	h	h	a	a	h	h	a	a	h	h	a	h	a	h	a	a	h	h	a	h	a	h	h	a	a	a	h	a	a	h	h	a	h	h	h	h
14	160.557	PGML02865	a	h	a	h	h	h	a	a	a	h	a	h	a	a	a	h	a	a	a	h	h	a	h	a	h	a	a	h	h	a	h	a	h	h	a	a	a	h	a	a	a	h	a	h	h	h	h
14	161.759	PGML03864	a	h	a	h	h	h	a	a	h	h	a	h	a	a	a	h	a	a	h	h	h	h	h	a	h	a	a	h	a	a	h	a	h	h	a	a	a	h	a	a	a	h	a	h	h	h	h
14	164.759	DPL0354	a	h	a	h	h	a	h	h	h	h	a	h	a	a	a	h	a	a	h	h	h	a	h	a	h	a	a	h	a	a	h	a	h	h	a	a	a	a	a	a	a	h	a	a	h	h	h
14	168.831	DPL0390	u	h	a	h	h	h	u	u	a	h	u	h	h	a	a	h	a	u	h	h	h	a	h	u	u	u	a	h	a	a	h	a	h	h	a	a	a	h	a	a	a	h	a	h	h	h	h
14	171.339	NAU3225	a	h	a	h	h	h	a	a	a	h	a	h	a	a	a	h	a	a	h	h	h	a	h	a	h	a	a	h	a	a	h	a	h	h	a	a	a	h	a	a	a	h	a	h	h	h	h
14	172.127	PGML02080	a	h	a	h	h	h	a	a	a	h	a	h	a	a	a	h	a	a	h	h	h	a	h	a	h	a	a	h	a	a	h	a	h	h	a	a	a	h	a	a	a	h	a	h	h	h	h
14	172.516	CGR5258	a	h	a	h	h	h	a	a	a	h	a	h	a	a	a	h	a	a	h	h	h	a	h	a	h	a	a	h	a	a	h	a	h	h	a	a	a	h	a	a	a	h	a	h	h	h	h
14	174.812	PGML00357	a	h	a	h	h	h	a	a	a	h	a	a	a	a	a	h	a	a	h	h	h	a	h	a	h	a	a	h	a	a	h	a	h	h	a	a	a	h	a	a	a	h	a	h	h	h	h
14	178.145	SHIN-0659b	a	h	a	h	h	h	a	a	a	h	h	h	a	a	a	h	a	a	h	h	h	a	h	h	h	a	a	h	a	a	h	a	h	h	a	a	a	h	a	a	a	h	a	h	h	h	h
14	179.928	PGML01568	a	h	a	a	h	h	a	a	a	h	a	h	a	a	a	h	a	a	h	h	h	a	h	a	h	a	a	h	a	a	h	a	h	h	a	a	a	a	a	a	a	h	a	h	h	h	h
14	181.559	NAU3214	a	h	a	a	h	h	a	h	h	h	a	h	a	a	a	h	a	a	h	h	h	a	h	a	h	a	a	h	a	a	h	a	h	h	a	a	a	a	a	a	a	h	a	h	h	h	h
14	184.559	NAU5465	a	h	a	a	h	a	a	a	a	a	a	h	a	a	a	h	a	a	h	h	h	a	h	a	h	a	a	h	a	a	h	a	h	h	a	a	a	a	a	a	a	h	a	h	h	h	h
14	189.65	HAU1720	a	h	a	a	h	h	a	a	a	h	a	h	h	a	a	a	h	a	h	a	h	a	h	a	h	a	h	h	a	a	h	a	h	a	a	a	a	a	a	a	a	h	a	h	h	h	h
14	190.852	CICR0052	a	h	a	a	h	h	a	a	h	h	a	h	h	a	a	a	h	a	h	a	h	a	h	a	h	a	h	h	a	a	h	a	h	a	a	a	a	a	a	a	a	h	a	h	h	a	h
14	190.852	HAU1123	a	h	a	a	h	h	a	a	h	h	a	h	h	a	a	a	h	a	h	a	h	a	h	a	h	a	h	h	a	a	h	a	h	a	a	a	a	a	a	a	a	h	a	h	h	a	h
14	191.24	NAU3820	a	h	a	a	h	h	a	a	h	h	a	h	h	a	a	a	h	a	h	a	h	a	h	a	h	a	h	h	a	h	h	a	h	a	a	a	a	a	a	a	a	h	a	h	h	a	h
14	194.001	DPL0502a	a	h	a	a	h	h	a	a	h	a	h	h	h	a	h	a	h	a	h	a	a	a	h	a	a	a	h	a	a	h	h	a	h	a	a	h	a	a	a	a	a	h	a	h	h	a	h
14	195.417	CER0138	a	h	a	a	h	h	a	a	h	a	h	h	h	a	h	a	h	h	h	a	a	a	h	a	a	a	h	a	a	h	h	a	h	a	a	h	a	a	a	a	a	h	a	h	h	a	h
14	199.961	CER0101	a	h	a	a	h	h	a	h	h	a	h	h	h	a	h	a	h	a	h	a	a	h	h	a	h	h	h	a	h	h	h	h	h	h	a	h	h	a	a	h	a	h	h	h	h	a	h
14	202.966	HAU0883a	a	h	h	a	h	h	a	a	h	a	h	a	h	a	h	h	h	a	h	a	a	a	h	a	a	a	h	a	a	h	h	a	h	h	a	a	a	a	a	h	a	h	h	h	h	a	h
14	205.497	DC40046	a	h	a	a	h	h	a	a	h	a	h	a	h	a	h	a	h	h	h	a	a	a	a	a	a	a	a	a	a	h	h	a	h	a	a	h	a	a	a	h	a	h	h	h	h	a	h
14	206.495	DPL0473	a	h	a	a	h	h	a	a	h	a	h	a	h	a	h	a	h	h	h	a	a	a	a	a	a	h	h	a	a	h	h	a	h	a	a	h	a	a	a	h	a	h	h	h	h	a	h
14	206.883	BNL3932	a	u	a	a	h	a	a	a	h	a	u	a	h	a	h	a	h	h	h	a	a	a	a	a	a	u	h	a	a	h	h	a	h	a	a	h	a	a	a	h	a	h	h	h	h	a	h
14	206.883	HAU1219a	a	h	a	a	h	a	a	a	h	a	h	a	h	a	h	a	h	h	h	a	a	a	a	a	a	h	h	a	a	h	h	a	h	a	a	h	a	a	a	h	a	h	h	h	h	a	h
14	207.272	DPL0521	a	h	a	a	h	a	a	a	h	a	h	a	h	a	h	a	h	h	h	a	a	a	a	a	a	h	h	h	a	h	h	a	h	a	a	h	a	a	a	h	a	h	h	h	h	a	h
14	215.935	HAU1219b	a	h	a	a	h	a	a	a	a	a	h	a	h	a	a	a	h	a	a	a	a	a	a	a	a	a	h	a	a	h	h	a	h	a	a	h	a	a	a	a	a	a	h	h	a	a	h
15	0	NAU4073	h	h	a	h	h	a	h	h	h	h	h	h	h	h	a	h	h	h	h	h	h	a	h	h	a	h	h	h	h	h	h	a	h	a	h	h	h	h	h	a	h	h	h	h	a	a	a
15	4.05758	NAU3102	h	h	h	h	h	h	h	h	a	h	a	h	h	h	a	h	h	a	h	h	a	h	h	h	h	h	h	a	h	h	h	h	h	h	h	h	a	h	h	a	h	h	h	h	a	h	a
15	16.3172	CICR0815	a	a	a	h	h	h	h	h	a	h	h	a	h	h	a	h	h	h	h	a	h	a	a	h	h	h	a	h	h	h	h	a	h	h	h	a	a	a	h	h	h	a	h	h	a	h	a
15	19.5079	HAU1045	h	h	a	h	h	h	h	h	a	h	h	a	h	h	a	h	h	h	h	a	h	a	a	h	h	a	a	h	a	h	a	a	h	h	h	a	h	a	h	h	a	a	h	a	a	h	a
15	24.5122	NAU3347	h	h	a	h	h	h	h	h	a	h	h	a	h	a	a	h	h	h	h	a	a	a	a	a	a	a	a	h	h	h	a	a	a	h	h	a	h	a	h	a	h	a	a	a	a	h	a
15	26.9034	HAU1058a	h	a	a	h	a	h	h	h	a	h	h	a	h	a	a	h	h	h	h	a	a	a	h	a	a	a	a	h	a	h	a	a	a	a	a	a	a	a	h	a	h	a	a	a	a	h	a
15	27.0585	CGR5106a	h	a	a	h	a	h	h	h	a	h	h	a	h	a	a	h	h	h	h	a	u	u	h	a	a	a	a	h	a	h	a	u	a	a	a	a	a	a	h	a	h	a	a	a	a	h	a
15	33.9661	CGR6129	h	h	a	a	h	a	h	h	h	h	h	h	h	a	a	h	a	h	h	h	a	a	a	a	a	a	h	h	h	a	h	a	a	h	h	a	h	a	h	a	h	a	a	a	h	h	a
15	39.7582	PGML00834	h	a	a	h	h	h	h	h	h	a	h	a	h	a	h	h	a	h	a	h	a	h	h	a	h	h	a	h	h	a	h	a	h	h	u	h	h	a	h	h	h	a	h	h	a	h	h
15	43.6055	NAU3177	h	h	a	a	h	h	h	h	h	a	h	h	h	a	a	h	a	h	a	h	a	a	a	a	a	a	h	a	h	a	h	a	a	h	h	h	h	a	h	a	h	a	h	h	a	h	a
15	43.9147	CGR5834	h	h	a	a	h	h	h	h	h	a	h	h	h	a	a	h	a	h	a	h	a	a	a	a	a	a	h	a	h	a	h	a	a	h	h	h	h	a	h	a	h	a	h	h	a	h	a
15	44.2242	HAU0489	h	h	a	a	h	h	h	h	h	a	h	h	h	a	a	h	a	h	a	h	a	a	a	a	a	a	h	a	h	a	h	a	a	h	h	h	h	a	h	a	h	a	h	h	a	h	a
15	47.3549	HAU3050a	h	h	a	a	h	h	h	h	h	a	h	h	h	h	h	h	a	h	a	h	a	a	a	h	a	a	h	a	h	a	h	a	a	a	h	h	h	a	h	a	h	a	h	h	a	h	a
15	51.5559	PGML03798	h	a	a	a	h	a	h	h	h	a	h	h	h	a	a	h	a	h	a	h	a	a	h	a	a	a	h	a	h	a	u	a	h	a	h	h	h	a	h	a	h	a	h	h	a	a	a
15	52.6856	DC40217	h	h	a	a	h	a	h	h	h	a	a	a	h	a	a	h	a	h	a	h	h	a	h	a	a	h	h	a	h	a	h	a	h	a	h	h	h	a	h	a	h	a	h	h	a	h	a
15	53.6432	HAU1001	h	h	a	a	h	a	h	h	h	a	h	h	h	a	a	h	a	h	a	h	h	a	h	a	a	h	h	a	h	a	h	a	h	a	h	h	h	a	h	a	h	a	h	h	a	h	a
15	54.2718	SWU1087	h	h	a	a	h	a	h	h	h	a	h	h	h	a	a	h	a	h	a	h	h	a	h	a	a	a	h	a	h	a	h	a	h	a	h	h	h	a	h	a	h	a	h	h	a	h	a
15	54.581	HAU1354	h	h	a	a	h	a	h	h	h	a	h	h	h	a	a	h	a	h	a	h	h	a	h	a	a	h	h	a	h	a	h	a	h	a	h	h	h	a	h	a	h	a	h	h	a	h	a
15	55.2096	NAU3714	h	h	a	a	h	a	h	h	h	a	h	h	h	a	a	h	a	h	h	h	h	a	h	a	h	h	h	a	h	a	h	a	h	a	h	h	h	a	h	a	h	a	h	h	a	h	a
15	58.4003	NAU3057	h	h	a	h	h	a	h	h	h	a	h	h	a	h	a	h	a	h	a	h	h	a	h	a	a	a	h	a	h	a	h	a	h	a	h	h	h	a	h	a	h	a	h	h	h	a	a
15	59.0287	PGML00799	h	h	a	h	h	a	h	h	h	a	h	h	a	h	a	h	a	h	a	h	h	a	h	a	a	h	h	a	h	a	h	a	h	a	h	h	h	a	h	a	h	a	h	h	a	a	a
15	60.4237	PGML02554	a	h	a	h	h	a	h	h	h	a	h	h	a	a	a	h	a	h	a	h	h	a	h	a	a	h	a	a	h	a	a	a	h	a	h	h	h	a	h	a	h	h	h	h	a	a	a
15	61.4553	TMB0119b	u	h	a	h	h	a	h	h	h	a	h	h	a	h	a	h	a	h	a	h	h	a	h	a	a	h	h	a	h	a	a	a	h	a	h	h	h	a	h	a	h	h	h	h	a	a	a
15	61.4553	TMB1224b	h	h	u	h	h	a	u	u	u	a	h	h	a	h	a	h	a	h	a	h	h	a	u	u	a	h	h	a	u	a	a	a	h	a	h	h	h	a	h	a	h	h	h	h	a	a	a
15	62.2536	BNL0786	h	h	a	h	h	a	h	h	h	a	h	h	a	h	a	h	a	h	a	h	h	a	h	a	a	h	h	a	h	a	a	a	h	a	h	h	a	a	h	a	h	h	h	h	a	a	a
15	66.783	HAU0670	h	h	a	h	h	a	a	a	h	a	h	h	h	h	a	h	a	h	a	h	h	h	h	h	h	h	h	a	h	a	a	a	h	a	h	h	a	a	h	a	h	h	h	h	h	a	a
15	68.9839	DPL0023a	a	h	a	h	h	a	a	a	h	a	a	h	h	h	a	a	a	h	a	h	h	h	h	h	h	h	h	a	h	a	a	a	h	a	h	h	a	a	h	a	h	h	h	a	h	a	a
15	70.2815	HAU1427	a	h	a	h	h	a	a	a	h	a	a	h	h	h	a	a	a	h	a	h	h	h	h	h	h	h	h	a	h	a	a	a	h	a	h	h	a	a	h	a	h	h	h	a	h	a	a
15	70.2815	PGML03654	a	h	a	h	h	a	a	a	h	a	a	h	h	h	a	a	a	h	a	h	h	h	h	h	h	h	h	a	h	a	a	a	h	a	h	h	a	a	h	a	h	h	h	a	h	a	a
15	70.435	NAU3744a	a	h	a	h	h	a	a	a	h	a	a	h	h	h	a	a	a	h	a	h	h	h	h	h	h	h	h	a	h	a	a	a	h	a	h	h	a	a	h	a	h	h	h	a	h	a	a
15	71.0636	HAU0309	a	h	a	h	h	a	a	a	h	a	a	h	h	h	a	a	a	h	u	a	h	h	h	h	h	a	h	a	h	a	a	a	h	a	h	h	a	a	a	a	h	h	a	a	h	a	a
15	72.1899	DPL0326	a	h	a	h	h	a	a	a	h	a	a	h	h	h	a	a	h	h	a	h	h	h	h	h	h	h	h	a	h	a	a	a	h	a	h	h	a	a	h	a	h	h	h	a	h	a	a
15	72.8182	DPL0109b	a	h	a	h	h	a	a	a	h	a	a	h	h	h	a	a	a	h	a	h	h	h	h	h	h	h	h	a	h	a	a	a	h	a	a	h	a	a	h	a	h	h	h	a	h	a	a
15	73.4468	CICR0455	a	h	a	h	h	a	a	a	h	a	a	h	h	h	a	a	a	h	a	h	h	h	h	h	h	h	a	a	h	a	a	a	h	a	a	h	a	a	h	a	h	h	h	h	h	a	a
15	74.9189	CGR5236	h	h	a	h	h	a	a	a	h	a	a	h	h	h	a	a	a	h	h	h	h	a	a	a	h	h	a	a	a	a	a	a	h	a	a	h	a	a	h	a	h	h	a	h	h	a	a
15	76.2166	HAU0271	a	h	a	h	h	a	a	a	h	a	a	h	h	h	a	a	a	h	a	h	h	h	h	h	h	h	a	a	a	a	a	a	h	a	a	h	a	h	h	a	h	h	a	h	h	a	a
15	77.3431	Gh649a	a	h	a	h	h	a	a	a	h	a	a	h	h	h	a	a	a	h	a	h	h	h	h	h	h	h	a	a	a	a	a	a	a	a	a	h	a	a	h	a	h	h	a	h	h	a	a
15	80.9581	DPL0425	a	h	h	h	h	a	a	a	h	a	h	h	h	h	a	h	h	h	a	h	h	h	h	h	h	h	a	h	a	a	a	a	h	h	a	h	a	a	h	a	h	h	a	h	h	a	a
15	84.1571	DPL0428	a	a	h	h	h	a	a	a	h	a	a	h	h	a	h	h	h	h	a	h	h	h	u	h	a	h	a	h	a	a	a	a	a	h	a	h	a	a	h	a	h	h	h	h	h	a	a
15	88.2235	NAU2985	a	h	h	a	a	a	a	a	h	a	h	h	h	a	a	h	a	a	a	h	h	h	h	a	h	a	a	h	a	a	a	a	a	h	a	h	a	a	a	a	a	h	h	h	h	a	a
15	97.8423	MUSS422	a	h	a	h	h	a	a	a	a	a	a	h	a	a	a	a	a	a	a	h	h	h	h	a	h	a	a	a	a	a	a	a	a	a	a	a	a	a	a	a	h	h	h	h	h	a	a
15	101.01	TMB0375	u	u	a	h	h	a	a	a	a	a	u	h	h	a	a	a	h	h	a	h	h	h	h	h	h	u	a	a	a	a	a	a	a	u	a	h	a	a	h	a	h	h	h	h	h	a	a
15	101.181	CGR6726	h	h	a	h	h	a	a	a	a	u	a	h	h	a	a	a	h	h	a	h	h	u	h	h	h	h	a	a	a	a	a	a	a	u	a	h	a	a	h	a	h	h	h	h	h	a	a
15	101.545	HAU3351	u	h	a	h	h	a	a	a	a	u	a	h	h	a	a	a	h	h	a	h	h	h	h	h	h	h	a	a	a	a	a	a	a	a	a	h	a	a	h	a	h	h	h	h	h	a	a
15	102.279	MUSB0440	a	h	a	h	h	a	a	a	a	a	a	h	h	a	a	a	h	h	a	h	h	h	h	h	h	h	a	a	a	a	a	a	a	a	a	h	a	a	h	a	h	h	h	h	h	a	a
15	102.433	PGML04991a	a	h	a	h	h	a	a	a	a	a	a	h	h	a	a	a	h	h	a	h	h	h	h	h	h	a	a	a	a	a	a	a	a	a	a	h	a	a	h	a	h	h	h	h	h	a	a
15	103.083	BNL4082	a	h	a	u	h	a	a	a	a	a	a	h	h	a	a	a	h	h	a	h	h	h	h	h	h	u	a	a	a	a	a	a	a	a	a	h	a	a	h	a	h	h	h	h	h	a	a
15	103.244	DPL0509b	a	h	a	h	h	a	a	a	a	a	u	h	h	a	a	a	h	h	a	h	h	h	h	h	h	u	u	a	a	a	a	a	a	a	a	h	a	a	h	a	h	h	h	h	h	a	a
15	107.96	MUSB1130	a	h	a	h	h	h	h	h	h	a	h	h	h	a	a	a	h	h	a	h	h	h	h	h	h	h	h	h	a	h	h	h	h	a	a	h	a	a	h	a	h	h	h	h	h	a	a
15	111.575	DPL0264	a	h	a	h	h	a	a	a	a	a	a	h	h	h	a	a	h	h	a	h	h	h	h	h	h	h	a	a	a	a	a	a	a	a	a	h	a	a	h	a	h	h	h	h	h	a	a
15	111.575	PGML02703	u	h	a	h	h	a	a	a	a	a	a	h	h	h	a	a	h	h	a	h	h	h	h	h	h	h	a	a	a	a	a	a	a	a	a	h	a	a	h	a	h	h	h	h	h	a	a
15	112.042	DC30026	a	h	a	h	h	a	a	a	a	a	a	h	h	h	a	a	h	h	a	h	h	h	h	h	h	h	a	a	a	a	a	a	a	a	a	h	a	a	h	a	h	h	h	h	h	a	a
15	112.352	PGML04427	a	h	a	h	h	a	a	a	a	a	a	h	h	h	a	a	h	h	a	h	h	h	h	h	h	h	a	a	a	a	a	a	a	a	a	h	a	a	h	a	h	h	h	h	h	a	a
15	112.98	TMB0585	a	h	a	h	h	a	a	a	a	a	a	h	h	h	a	a	h	h	a	h	h	h	h	h	h	h	a	a	a	a	a	a	a	a	a	h	a	a	h	a	h	h	h	h	h	a	a
15	116.4	PGML04032	a	h	a	h	h	a	a	a	a	a	a	h	h	h	a	a	h	h	a	h	h	h	h	h	a	h	a	a	a	h	a	a	a	a	a	h	h	u	h	a	h	h	h	a	h	a	a
15	120.043	MUSB1081	a	h	a	h	h	a	a	a	a	a	a	h	h	a	a	a	h	h	a	h	h	h	h	h	h	h	a	a	a	a	a	a	a	a	a	h	a	a	h	a	h	h	h	h	h	a	a
15	123.877	NAU3486	a	h	a	h	h	a	a	a	a	a	a	h	h	a	a	a	h	h	a	h	h	a	h	h	h	h	a	a	a	a	a	a	a	a	a	h	a	a	h	a	h	h	h	h	h	a	a
15	130.782	DPL0300	a	h	h	h	h	a	a	a	h	a	h	h	h	a	a	h	h	h	a	h	h	h	h	h	h	h	a	a	a	a	a	a	a	h	a	h	a	a	h	a	h	h	h	h	h	a	a
15	136.864	DPL0187	u	h	a	h	h	a	a	a	h	h	a	h	h	u	a	a	h	h	a	h	h	a	h	h	h	h	a	h	a	a	a	h	a	a	a	h	a	h	h	a	h	h	h	h	h	a	a
15	140.074	DC40014	a	h	a	h	h	a	a	a	a	u	a	h	h	a	a	a	h	h	a	h	h	a	h	h	h	h	a	a	a	a	a	a	a	a	a	h	a	a	h	a	h	h	h	h	h	a	a
15	140.233	JESPR180	u	h	u	h	h	a	a	u	u	a	a	u	h	a	a	a	h	h	a	h	h	a	h	h	h	u	a	a	a	a	a	a	a	a	a	h	a	a	h	a	h	h	h	h	h	a	a
15	140.233	JESPR205	a	h	a	h	h	a	a	a	a	a	a	h	h	a	a	a	h	h	a	h	h	a	h	h	h	h	a	a	a	a	a	a	a	a	a	h	a	a	h	a	h	h	h	h	h	a	a
15	140.233	JESPR298	a	u	a	h	h	a	a	a	a	a	a	h	h	a	a	a	h	h	a	h	h	a	h	h	h	h	a	a	a	a	a	a	a	a	a	h	a	a	h	a	u	h	h	h	h	a	a
15	140.387	DPL0509a	a	h	a	h	h	a	a	a	a	a	u	h	h	a	a	a	h	h	a	h	h	h	h	h	h	u	u	a	a	a	a	a	a	a	a	h	a	a	h	a	h	h	h	h	h	a	a
15	140.54	CICR0665	a	h	a	h	h	a	a	a	a	a	a	h	h	a	a	a	h	h	a	h	h	h	h	h	h	h	a	a	a	a	a	a	a	a	a	h	a	a	h	a	h	h	h	h	h	a	a
15	140.54	CICR0805	a	h	a	h	h	a	a	a	a	a	a	h	h	a	a	a	h	h	a	h	h	h	h	h	h	h	a	a	a	a	a	a	a	a	a	h	a	a	h	a	h	h	h	h	h	a	a
15	140.694	NAU5230	a	h	a	h	h	a	h	a	a	a	a	h	h	a	a	a	h	h	a	h	h	h	h	h	h	h	a	a	a	a	a	a	a	a	a	h	a	a	h	u	h	h	h	h	h	a	a
15	140.847	BNL1666	a	u	a	u	h	a	a	a	a	a	u	h	h	a	a	a	h	h	a	h	h	h	h	h	h	u	a	a	a	a	a	a	a	a	a	h	a	a	h	a	h	h	h	h	h	a	a
15	140.847	NAU3680	a	h	a	h	h	a	a	a	a	a	a	h	h	a	a	a	h	h	a	h	h	h	h	h	h	h	a	a	a	a	a	a	a	a	a	h	a	a	h	a	h	h	h	h	h	a	a
15	142.145	NAU0861	a	a	a	a	h	u	a	a	a	a	a	h	h	a	a	a	h	h	a	h	h	a	h	a	h	a	a	a	a	a	a	a	a	a	a	h	a	a	h	a	h	h	h	h	h	a	a
15	142.774	PGML02493	a	h	a	h	h	a	a	a	a	a	a	h	h	a	a	a	h	h	a	h	h	a	h	h	h	h	a	a	a	a	a	a	a	a	a	h	a	a	h	a	h	h	h	h	h	a	a
15	142.927	DPL0437	a	h	a	h	h	a	a	a	a	a	a	h	h	a	a	a	h	h	a	h	h	a	h	h	h	h	a	a	a	a	a	h	a	a	a	h	a	a	h	a	h	h	h	h	h	a	a
15	143.081	NAU3690	a	h	a	h	h	a	a	a	a	a	a	h	h	a	a	a	h	h	a	h	h	a	h	h	h	h	a	a	a	a	a	a	a	a	a	h	a	a	h	a	h	h	h	h	h	a	a
15	143.081	PGML01203	a	h	a	h	h	a	a	a	a	a	a	h	h	a	a	a	h	h	a	h	h	a	h	h	h	h	a	a	a	a	a	a	a	a	a	h	a	a	h	a	h	h	h	h	h	a	a
15	143.081	PGML02985	a	h	a	h	h	a	a	a	a	a	a	h	h	a	a	a	h	h	a	h	h	a	h	h	h	h	a	a	a	a	a	a	a	a	a	h	a	a	h	a	h	h	h	h	h	a	a
15	143.549	C2-0022C	a	h	a	h	h	a	a	a	a	a	a	h	h	a	a	a	h	h	a	h	h	a	h	h	h	h	a	a	a	a	a	a	a	a	a	h	a	a	h	a	h	h	h	h	a	a	a
15	145.021	TMB0201	u	h	a	h	h	a	a	h	a	a	h	h	h	a	a	a	h	h	a	h	h	a	h	h	h	u	a	a	a	a	a	a	a	a	a	h	a	a	h	a	h	h	h	h	a	a	a
15	145.488	NAU3736	a	h	a	h	h	a	a	h	a	a	a	h	h	a	a	a	h	h	a	h	h	a	h	h	h	h	a	a	a	a	a	a	a	a	a	h	a	a	h	a	h	h	h	h	a	a	a
15	145.642	TMB1660	a	h	a	h	h	a	a	u	a	a	a	u	h	a	a	a	h	h	a	h	h	a	h	h	h	h	a	a	a	a	a	a	a	a	a	h	a	a	h	a	h	h	h	h	a	a	a
15	145.805	TMB1152a	u	h	a	h	h	a	a	h	a	a	a	h	h	a	a	a	h	h	a	h	h	a	h	h	h	h	a	a	a	a	a	a	a	a	a	h	a	a	h	a	h	h	h	h	a	a	a
15	148.188	COT059	a	h	a	h	h	a	a	h	a	a	a	h	h	a	a	a	h	h	a	h	h	a	h	h	h	h	a	a	a	a	a	a	a	a	a	h	a	a	h	a	a	h	h	h	h	a	a
15	151.492	TMB1664	a	h	a	h	h	a	a	h	h	a	a	h	h	a	a	a	h	h	a	h	h	a	h	h	h	h	a	a	a	a	a	a	h	a	a	h	a	a	h	a	a	h	h	h	a	a	a
15	154.45	PGML02824b	a	u	a	h	h	a	a	h	h	a	a	u	h	a	a	a	h	h	a	h	u	a	h	a	h	a	a	a	a	a	a	a	h	a	a	u	a	a	h	a	a	h	h	h	a	a	a
15	160.733	CGR5056a	a	h	a	a	a	a	a	h	h	a	a	h	h	a	a	h	h	h	h	h	h	a	h	u	h	h	a	a	a	a	h	a	h	h	h	a	a	a	h	a	a	h	h	h	a	a	a
15	162.429	CGR6803b	a	h	a	h	a	a	a	h	h	a	a	h	h	a	h	a	h	h	h	h	h	a	a	h	h	h	a	a	a	a	h	a	h	h	h	a	a	a	h	a	a	h	h	h	a	a	a
15	163.058	HAU2129	a	h	a	h	a	a	a	h	h	a	a	h	h	a	h	a	h	h	h	h	h	a	a	h	h	h	a	a	a	a	h	a	h	h	h	a	a	a	h	h	a	h	h	h	a	a	a
15	165.841	CER0013	a	h	a	h	a	a	a	h	h	h	h	h	h	a	h	a	h	h	a	a	h	a	a	h	h	h	a	a	a	a	h	a	h	h	h	a	h	a	a	a	a	h	h	h	a	a	a
15	165.995	CGR5326a	a	h	a	h	a	a	a	h	h	h	h	h	h	a	h	a	h	h	a	a	h	a	a	h	h	h	a	a	a	a	h	a	h	h	h	a	h	a	a	a	a	h	h	h	a	a	a
15	167.122	CGR5663	a	h	a	h	a	a	a	h	h	a	h	h	a	a	h	a	h	h	a	a	h	a	a	h	h	h	a	a	a	a	h	a	h	h	h	a	h	a	a	a	a	h	h	h	a	a	a
15	170.576	DPL0346a	h	u	u	h	a	h	h	h	h	a	u	a	h	a	h	a	h	u	a	a	a	a	a	h	u	h	a	a	a	a	h	a	h	h	h	a	h	a	a	a	u	h	h	h	a	a	a
15	173.817	DPL0402	h	h	a	h	a	a	a	h	h	h	h	h	h	a	h	a	h	h	a	a	h	a	a	h	h	h	a	a	a	a	h	a	h	h	h	a	h	a	a	a	a	h	h	h	a	u	a
15	174.481	JESPR152	u	u	u	h	a	a	a	h	h	h	h	h	h	a	h	u	h	a	a	a	a	a	a	h	h	u	a	a	a	a	h	a	h	h	a	a	h	a	a	a	a	h	h	h	a	a	a
15	177.429	MUSS085	a	h	a	h	a	a	a	h	h	h	h	h	a	a	h	a	h	a	a	a	a	a	a	h	h	h	a	a	a	a	h	a	h	h	h	a	h	a	a	h	a	a	h	h	a	a	a
15	179.079	HAU3132	a	h	a	h	a	a	a	h	h	h	h	h	a	a	h	a	h	a	a	a	a	a	a	h	h	h	a	a	a	a	h	a	h	h	h	a	h	a	a	h	h	a	h	h	a	a	a
15	179.871	SWU0280b	a	h	a	h	a	a	a	h	h	h	h	h	a	a	h	a	h	a	a	a	a	a	a	h	h	h	a	a	a	a	h	a	h	h	h	a	h	a	a	h	a	a	h	h	a	a	a
15	182.268	MUCS141	a	h	a	h	a	h	a	h	h	h	a	a	a	a	u	h	h	a	a	a	a	a	a	a	h	h	a	a	a	a	h	a	h	h	h	a	h	a	a	h	a	a	h	h	a	a	a
15	183.399	MUCS422	a	h	a	h	a	h	a	h	h	h	u	a	a	a	u	h	h	a	a	a	a	a	a	a	h	h	a	a	a	a	h	a	h	h	h	h	h	a	a	h	a	h	h	h	a	a	a
15	184.36	MUCS410	a	h	h	h	a	a	a	h	h	h	a	a	a	a	u	h	h	a	a	a	a	a	a	a	h	h	a	a	a	a	h	a	h	h	h	a	h	a	a	h	a	a	h	h	a	a	a
15	184.828	HAU0059	a	h	a	h	a	a	a	h	h	h	a	a	a	a	h	h	h	a	a	a	a	a	a	a	h	h	a	a	a	a	h	a	h	h	h	a	h	a	a	h	a	a	h	h	a	a	a
15	185.456	HAU0077	a	h	a	h	a	a	a	h	h	h	a	a	a	a	h	h	h	a	a	a	a	a	a	a	h	a	a	a	a	a	h	a	h	h	h	a	a	a	a	h	a	a	h	h	a	a	a
15	187.597	NAU5138	a	h	a	h	a	a	a	h	h	h	a	a	a	a	h	h	h	a	a	a	a	h	h	a	h	a	a	a	a	h	h	a	h	h	h	a	h	a	a	h	a	a	h	h	a	a	a
15	188.867	DPL0302	a	h	a	h	a	a	a	h	h	u	a	a	a	a	h	h	a	a	a	a	a	u	h	h	h	a	a	a	a	h	h	a	h	u	h	a	h	a	a	h	a	a	h	h	a	u	a
15	195.091	MUSS563	a	a	a	h	a	h	a	h	h	h	h	h	a	a	h	h	h	a	a	a	a	h	h	h	h	h	h	h	a	h	h	a	a	h	h	a	h	a	h	h	h	a	h	h	h	h	a
16	0	NAU3496	a	a	h	h	h	a	h	a	h	a	a	h	a	a	h	h	a	h	a	a	h	h	a	h	a	a	a	h	a	h	h	a	h	a	h	h	h	a	a	h	a	h	a	a	h	h	a
16	7.1033	NAU3459	a	a	h	h	h	a	h	a	h	a	a	h	a	a	h	h	h	h	a	a	h	h	a	h	a	a	a	h	a	h	h	a	h	a	h	h	h	a	a	h	a	h	a	a	h	h	a
16	8.80821	PGML04451	a	a	h	h	h	a	h	a	h	a	a	h	a	a	h	h	a	h	a	a	h	h	a	h	a	a	a	h	a	h	h	a	h	a	h	h	h	a	u	u	a	h	a	a	h	h	a
16	10.5174	CGR5679	a	a	h	h	h	u	h	a	h	a	a	h	a	a	h	h	a	h	a	a	h	h	a	h	h	a	a	h	h	h	h	a	h	a	a	h	a	a	a	h	a	h	a	a	h	h	a
16	11.1518	CIR175	a	a	h	h	h	a	h	a	h	a	a	h	a	a	h	h	a	h	a	a	h	h	a	h	a	a	a	h	a	h	h	a	h	a	a	h	a	a	a	h	a	h	a	a	h	h	a
16	12.274	DPL0364a	a	a	h	u	h	a	h	a	h	a	a	h	a	a	h	u	a	h	a	a	h	h	a	h	a	a	a	h	a	h	h	a	h	a	a	h	a	a	u	u	a	h	a	a	h	h	a
16	14.3091	CER0112	a	a	h	h	h	a	h	a	h	a	a	h	a	a	h	h	h	h	a	a	h	h	a	h	a	a	a	h	a	h	h	a	h	a	h	h	h	a	a	h	a	h	a	a	h	h	a
16	16.7857	CGR5149	a	a	h	h	h	a	h	a	h	h	a	h	a	a	h	h	h	h	a	a	h	a	a	h	a	a	a	a	a	h	h	a	a	a	h	h	h	a	a	h	a	h	a	a	a	h	a
16	19.0362	CGR5396	a	a	h	h	h	a	h	a	h	h	h	h	a	a	h	h	h	h	a	a	h	a	h	h	h	a	a	a	a	h	h	a	a	a	h	h	h	a	a	h	a	h	a	h	a	h	a
16	22.2157	DPL0829	a	a	h	h	h	a	h	a	h	h	h	h	a	a	h	h	h	h	a	a	h	a	a	h	a	a	a	a	a	a	h	a	a	a	h	h	h	a	a	h	a	h	a	a	a	h	a
16	27.2055	NAU2239	a	h	h	h	h	h	h	h	h	h	h	h	a	h	h	h	h	h	a	a	h	a	a	a	a	a	a	a	a	a	h	a	a	a	h	a	h	a	a	h	a	h	a	a	a	h	a
16	28.8016	PGML02837	a	a	h	h	h	a	h	a	h	h	h	h	a	h	h	h	h	h	a	a	h	a	a	h	a	a	a	a	a	a	h	a	a	a	h	a	h	a	a	h	a	h	a	a	a	h	a
16	29.1821	HAU0120	a	a	h	h	h	a	h	a	h	h	h	h	a	h	h	h	h	h	a	a	h	a	a	h	a	a	a	a	a	a	h	a	a	a	h	a	h	a	a	h	a	h	a	a	a	h	a
16	29.9549	SHIN-1405b	a	a	h	h	h	a	h	a	h	h	h	h	a	h	h	h	h	h	a	a	h	a	a	h	a	a	a	a	a	a	h	a	a	a	h	a	h	a	a	h	a	h	a	a	a	h	a
16	30.53	DPL0501	a	a	h	h	h	a	h	a	h	h	h	h	a	h	h	h	h	h	a	a	h	a	a	h	a	a	a	a	a	a	h	a	a	a	h	a	h	a	a	h	a	h	a	a	a	h	a
16	31.5037	CICR0442	a	a	h	a	h	a	h	a	h	a	h	h	a	h	h	h	a	h	a	a	h	a	a	h	a	a	a	a	a	a	h	a	a	a	h	a	h	a	a	h	a	h	a	a	a	h	a
16	32.889	HAU0732	a	a	h	h	h	a	h	a	h	h	h	h	a	h	h	h	h	h	a	a	h	a	a	h	a	a	a	a	a	a	h	a	h	a	h	a	h	a	a	h	h	h	a	a	a	h	a
16	34.436	CGR5001b	a	a	h	h	h	a	h	a	h	h	h	h	a	h	h	h	h	h	a	a	h	a	a	h	a	a	a	a	a	a	h	a	a	a	h	a	h	a	a	h	h	h	a	a	a	h	a
16	36.3072	SHIN-0376b	a	a	h	h	h	a	h	a	h	h	u	h	a	h	a	h	h	h	a	a	h	a	a	h	a	a	a	a	a	a	h	a	a	a	h	a	h	a	a	h	h	h	a	a	a	h	a
16	38.7881	PGML02869	a	a	h	h	h	a	h	a	h	h	h	h	a	h	h	h	h	h	h	a	a	a	a	h	h	a	a	a	a	a	h	a	a	a	h	a	h	a	a	h	h	h	a	a	a	h	a
16	44.9454	PGML04674	a	h	h	h	h	a	h	a	h	h	h	h	a	h	h	h	h	h	h	a	a	a	a	h	h	a	a	h	a	a	h	a	a	a	h	a	h	h	a	h	h	h	a	a	a	h	a
16	52.7237	NAU5120a	a	h	h	h	h	a	h	a	h	h	h	h	a	h	h	h	h	h	h	a	a	a	a	a	h	a	a	h	a	a	h	a	a	a	h	a	h	h	a	h	h	h	a	a	h	h	a
16	58.0943	CGR5621	a	a	h	h	h	a	h	a	h	u	h	h	a	h	h	h	h	h	h	a	a	a	a	h	h	a	a	h	a	a	h	a	a	a	h	a	h	h	a	h	h	h	a	a	a	h	a
16	59.2719	CGR6894a	a	h	h	h	h	a	h	a	h	h	h	h	a	h	h	h	h	h	h	a	a	a	a	h	h	a	a	h	a	a	h	h	a	a	h	a	h	h	a	h	h	h	a	a	a	h	a
16	59.7357	COT048a	a	h	h	h	h	a	h	a	u	h	u	h	a	h	u	h	h	h	h	a	a	a	a	h	h	a	u	h	a	a	h	h	a	a	h	a	h	h	a	h	h	h	a	a	a	h	a
16	61.4535	NAU4956	a	h	h	h	h	a	h	a	h	h	h	h	a	h	a	h	h	h	h	a	a	a	a	h	h	a	h	h	a	a	h	h	a	a	h	a	h	h	a	h	h	h	a	a	a	h	a
16	62.2265	PGML01349	a	h	h	h	h	a	h	a	h	h	h	h	a	h	a	h	h	h	h	a	a	a	a	h	h	a	h	h	a	a	h	h	a	a	h	a	h	h	a	h	h	h	a	a	a	h	a
16	63.6116	HAU1836	a	h	h	h	h	a	h	a	h	h	h	h	a	h	a	h	h	h	h	a	a	a	a	h	h	a	h	h	a	a	h	h	a	a	h	a	h	h	a	h	h	h	a	h	a	h	a
16	64.5853	Gh056	a	h	h	h	h	a	h	a	h	h	h	h	a	h	a	h	h	h	h	a	a	a	a	h	h	a	h	h	a	a	h	h	a	a	h	a	h	h	a	h	h	h	a	a	a	h	a
16	65.9703	BNL2634	a	h	h	h	h	a	h	a	h	h	h	h	a	h	a	h	h	h	h	a	a	a	a	h	h	a	h	h	h	a	h	h	a	a	h	a	h	h	a	h	h	h	a	a	h	h	a
16	66.3509	CICR0587	a	h	h	h	h	a	h	a	h	h	h	h	a	h	a	h	h	h	h	a	a	a	a	h	h	a	h	h	h	a	h	h	a	a	h	a	h	h	a	h	h	h	a	a	h	h	a
16	66.5397	PGML02608	a	h	h	h	h	a	h	a	h	h	h	h	a	h	a	h	h	h	h	a	a	a	a	h	h	a	h	h	h	a	h	h	a	a	h	a	h	h	a	h	h	h	a	a	h	h	a
16	67.5133	HAU1201	a	h	h	h	h	a	h	a	h	h	h	h	a	h	a	h	h	h	h	a	a	a	a	h	h	a	h	h	h	a	h	h	a	a	h	a	h	h	a	h	h	h	a	a	a	h	a
16	68.0884	HAU2555	a	h	h	h	h	a	h	a	h	h	h	h	a	h	a	h	h	h	h	a	a	a	a	h	h	a	h	h	h	a	h	h	a	a	h	a	h	h	a	h	h	h	a	a	a	h	a
16	69.0621	PGML04077	a	h	h	h	h	a	h	a	h	h	h	a	a	h	a	h	h	h	h	a	a	a	a	h	h	a	h	h	h	a	h	h	a	a	h	a	h	h	a	h	h	h	a	a	a	h	a
16	69.6375	DC40065	a	h	h	h	h	a	h	a	h	h	h	h	a	h	a	h	h	h	h	a	a	a	a	h	h	a	h	h	h	h	h	h	a	a	h	a	h	h	a	h	h	h	a	a	a	h	a
16	70.8151	DPL0511	a	h	h	h	h	a	h	a	h	h	h	h	a	h	a	h	h	h	h	a	a	h	h	h	a	h	a	h	h	h	h	h	a	a	h	a	h	h	a	h	h	h	a	a	a	h	a
16	71.7887	C2-0011B	a	h	h	h	h	a	h	a	h	h	h	h	a	h	a	h	h	h	h	a	a	a	a	h	h	a	h	h	h	h	h	h	a	a	h	a	h	h	a	h	h	h	a	a	a	h	a
16	73.5992	PGML03471	a	h	h	h	h	a	h	a	h	h	h	h	a	h	a	h	a	h	h	a	a	a	a	h	h	a	h	h	h	h	h	h	a	a	h	a	h	h	a	h	h	h	a	h	a	h	a
16	77.2701	NAU2749	a	h	a	h	h	a	h	a	h	h	h	h	a	h	a	h	h	h	h	a	a	a	a	h	h	a	h	h	h	h	h	h	a	h	h	a	h	h	a	h	h	h	a	a	a	h	a
16	79.0806	NAU5408	a	h	a	h	h	a	h	a	h	h	h	h	a	h	a	h	h	h	h	a	a	a	a	h	h	a	h	h	h	h	h	h	a	a	h	a	h	h	a	h	h	h	a	a	a	h	a
16	79.8533	NAU3594	a	h	a	h	h	a	h	a	h	h	h	h	a	h	a	h	a	h	h	a	a	a	a	h	h	a	h	h	h	h	h	h	a	a	h	a	h	h	a	h	h	h	a	a	a	h	a
16	81.0312	PGML02570	a	h	a	h	h	a	h	a	h	h	h	h	a	h	a	h	a	h	h	a	a	a	a	h	h	a	h	h	h	h	h	h	a	a	h	a	h	h	a	a	a	h	a	a	a	h	a
16	81.4117	BNL3008	a	h	a	h	h	a	h	a	h	h	h	h	a	h	a	h	h	h	h	a	a	a	a	h	h	a	h	h	h	h	h	h	a	a	h	a	h	h	a	a	h	h	a	a	a	h	a
16	81.6005	JESPR102	a	u	a	h	h	a	h	a	h	h	h	h	a	h	a	h	h	h	h	a	a	a	a	h	h	a	h	h	h	h	h	h	a	a	h	a	h	h	a	a	h	h	a	a	a	h	a
16	82.9876	NAU6259	a	h	a	h	h	a	h	a	h	h	h	h	a	h	a	h	h	h	h	a	a	a	a	h	h	a	h	h	h	h	h	a	a	a	a	a	a	a	a	a	h	h	a	a	a	h	a
16	85.9379	DPL0432	a	h	a	h	h	a	h	a	h	h	h	h	a	h	a	h	h	h	h	a	a	a	a	h	h	u	h	h	h	h	h	a	a	a	h	a	h	h	a	a	h	h	a	a	a	h	a
16	88.8174	CICR0084	a	h	a	h	a	a	h	a	h	h	h	h	a	h	a	h	h	h	h	a	a	a	a	h	h	a	h	h	h	h	h	h	a	a	h	a	h	h	a	a	h	h	a	a	h	h	a
16	90.2928	COT096b	a	h	a	h	h	a	h	a	h	h	h	h	a	h	a	h	h	h	h	a	a	a	a	h	h	a	h	h	h	h	h	h	a	a	h	a	h	h	a	a	h	h	a	a	a	h	a
16	90.2928	NAU2186	a	h	a	h	h	a	h	a	h	h	h	h	a	h	a	h	h	h	h	a	a	a	a	h	h	a	h	h	h	h	h	h	a	a	h	a	h	h	a	a	h	h	a	a	a	h	a
16	90.6733	CIR100	a	a	a	u	h	a	h	a	h	h	u	h	a	h	a	h	h	h	h	a	a	a	a	h	h	a	h	h	h	h	h	h	a	a	h	a	h	h	a	a	h	h	a	a	a	h	a
16	92.0584	CGR6280	a	h	a	h	h	a	h	a	h	h	h	h	a	h	a	h	h	h	h	a	a	a	a	h	h	a	h	h	h	h	h	h	a	a	h	a	h	h	a	a	h	h	a	a	a	h	a
16	93.8689	PGML01011	h	h	a	h	h	a	h	a	a	h	h	h	a	h	a	h	h	h	a	a	a	a	a	h	h	a	h	h	h	a	h	a	a	a	h	a	h	h	a	a	h	h	a	a	a	h	a
16	95.6793	PGML02429	a	h	a	h	h	a	h	a	a	h	h	h	a	h	a	h	h	h	h	a	a	a	h	h	h	a	h	h	h	h	h	h	a	a	h	a	h	h	a	a	h	h	a	a	a	h	a
16	95.9062	BNL2986	a	h	a	u	h	a	h	a	h	h	u	h	a	h	a	h	h	h	h	a	a	a	h	h	h	u	h	h	h	h	h	h	a	a	h	a	h	h	a	a	h	h	a	a	a	h	a
16	98.1122	STV023	a	h	a	h	h	a	h	a	h	h	h	h	a	h	a	h	h	h	h	a	h	h	h	a	h	h	h	h	h	h	h	h	a	a	h	h	h	h	a	a	h	h	a	a	a	h	a
16	102.483	PGML02824a	a	u	a	h	h	a	h	a	h	h	h	u	a	h	a	h	h	h	h	a	u	a	a	a	h	a	h	h	h	a	h	h	a	a	h	u	h	h	a	a	h	h	a	a	a	h	a
16	111.734	DPL0167	a	h	h	a	h	a	a	a	h	h	h	h	a	h	a	h	a	a	a	a	a	a	a	a	a	a	h	h	h	h	h	h	a	a	a	a	h	h	a	a	h	a	a	a	a	a	a
16	124.356	PGML00586	a	a	a	a	h	a	h	a	h	h	a	a	a	h	a	a	h	h	h	a	a	a	h	h	a	a	h	h	h	a	a	h	a	a	h	a	h	h	a	a	h	h	a	a	h	h	a
16	127.779	DPL0342	a	a	a	a	h	a	h	a	h	h	a	h	a	h	a	a	h	h	h	a	a	a	h	h	h	a	h	h	h	h	h	h	a	a	h	a	h	h	a	a	h	h	a	a	h	h	a
16	127.968	CGR6686	a	a	a	a	h	a	h	a	h	h	a	h	a	h	a	a	h	h	h	a	a	a	h	h	h	h	h	h	h	h	h	h	a	a	h	a	h	h	a	a	h	h	a	a	h	h	a
16	129.039	TMB0837	a	a	a	a	h	a	h	a	a	h	a	h	a	h	a	a	h	h	h	a	h	a	h	h	h	u	h	h	h	h	h	h	a	a	u	a	u	h	a	a	u	h	a	a	h	h	a
16	130.131	NAU2995	a	h	a	a	h	a	h	a	a	h	a	h	a	h	a	a	h	a	h	h	h	h	h	h	h	h	h	h	h	h	h	h	a	a	h	a	h	h	a	a	h	a	a	a	h	h	a
16	135.132	PGML01330	u	u	a	a	h	a	h	h	a	h	h	h	a	h	a	a	h	a	a	u	h	h	h	a	h	h	a	h	h	a	h	a	a	h	h	a	h	h	a	a	h	a	a	a	h	h	a
16	140.166	DPL0294	a	a	a	a	h	a	h	h	a	h	a	h	a	h	a	a	h	a	h	a	h	h	h	a	h	h	h	h	h	h	h	a	a	a	h	a	h	h	a	a	h	a	a	a	h	h	a
16	141.14	CGR5139	a	a	a	a	h	a	h	h	a	h	a	h	a	h	a	a	h	a	a	a	h	h	h	a	h	h	h	h	h	h	h	a	a	a	h	a	h	h	a	a	h	a	a	a	h	h	a
16	143.168	NAU6664	a	h	h	a	h	h	h	h	a	h	a	h	a	h	a	a	h	a	a	a	h	h	h	a	h	h	h	h	h	a	h	a	a	a	h	a	h	h	a	a	h	a	a	a	h	h	a
16	143.941	NAU6375	a	h	h	a	h	h	h	h	a	h	a	h	a	h	a	a	h	a	a	a	h	h	h	a	h	h	h	h	h	a	h	a	a	a	h	a	h	h	a	a	h	a	a	a	h	h	a
16	145.752	DPL0048	a	h	h	a	h	h	h	h	a	h	a	h	a	h	a	a	h	a	h	a	h	h	h	h	h	h	h	h	h	a	h	a	a	a	h	a	h	h	a	a	h	a	a	a	h	h	a
16	148.002	Gh002	a	h	h	a	h	h	h	h	a	h	a	h	a	h	a	a	h	a	a	a	h	h	h	a	h	h	h	h	h	a	h	a	a	a	h	a	h	h	a	a	h	a	a	a	h	h	a
16	148.002	TMB0180	a	u	u	u	u	u	h	h	a	h	a	h	a	u	a	a	h	a	a	a	h	h	h	a	h	h	h	u	h	a	u	a	a	a	u	a	h	h	a	a	h	a	a	a	h	h	a
16	148.976	DPL0897	a	h	h	a	h	h	h	h	a	h	a	h	a	h	a	a	h	a	a	a	h	h	h	a	h	h	h	h	h	a	h	a	a	a	h	a	h	h	a	a	h	a	a	a	h	h	a
16	150.361	PGML03165b	a	h	h	a	h	h	h	h	a	h	a	h	a	h	a	a	h	a	a	a	h	h	h	a	h	h	h	h	h	a	h	a	a	a	h	a	h	h	a	a	h	a	a	a	h	h	a
16	151.746	JESPR297	a	h	h	a	h	h	h	h	a	h	a	h	a	h	a	a	h	a	a	a	h	h	h	u	a	u	h	h	h	a	h	a	a	a	h	a	h	h	a	a	u	a	a	a	h	h	a
16	151.746	PGML01309	a	h	h	a	h	h	h	h	a	h	a	h	a	h	a	a	h	a	a	a	h	h	h	a	a	h	h	h	h	a	h	a	a	a	h	a	h	h	a	a	h	a	a	a	h	h	a
16	151.977	PGML00820	a	h	h	a	h	h	h	h	a	h	a	h	a	h	a	a	h	a	a	a	h	h	h	a	a	h	h	h	h	a	h	a	a	a	h	a	h	h	a	a	h	a	a	a	h	h	a
16	152.906	DPL0920a	a	h	h	a	h	h	h	h	a	h	a	h	a	h	a	a	h	a	a	h	h	h	h	a	a	h	h	h	a	a	h	a	a	a	h	a	h	h	a	a	h	a	a	a	h	h	a
16	153.095	NAU0797	a	u	h	a	h	h	h	h	a	h	a	h	a	h	a	a	h	a	a	h	h	h	h	a	a	h	h	h	a	a	h	a	a	a	h	a	h	h	a	a	u	a	a	a	h	h	a
16	154.075	CGR5018	a	h	h	a	h	h	h	h	a	h	a	h	a	h	a	a	h	a	a	h	h	h	h	h	h	a	h	h	a	a	h	a	a	a	h	a	h	h	a	a	h	a	a	a	h	h	a
16	158.265	BNL1604	a	h	h	a	h	h	h	h	h	h	a	h	a	h	a	a	h	a	h	h	h	h	h	h	a	h	h	h	a	a	h	a	a	a	h	h	h	h	a	a	h	a	a	a	h	h	a
16	158.265	CGR5880	a	h	h	a	h	h	h	h	h	h	a	h	a	h	a	a	h	a	h	h	h	h	h	h	a	h	h	h	a	a	h	a	a	a	h	h	h	u	a	a	h	a	a	a	h	h	a
16	165.368	HAU1399	a	h	a	a	h	a	a	a	a	a	a	h	a	h	a	a	h	a	a	h	h	h	h	a	a	h	a	a	a	a	a	a	h	a	a	a	h	a	a	a	h	a	a	a	h	h	a
16	171.522	HAU1559	a	h	h	a	h	h	h	h	h	h	a	h	a	h	a	a	h	a	a	h	h	h	h	a	a	h	a	a	a	a	h	a	a	a	h	a	h	h	h	a	h	a	a	a	h	h	a
16	172.7	CICR0774	a	h	h	a	h	h	h	h	a	h	a	h	a	h	a	a	h	a	a	h	h	h	h	a	a	h	a	a	a	a	a	a	h	a	h	a	h	h	h	a	h	a	a	a	h	h	a
16	172.7	NAU2680	a	h	h	a	h	h	h	h	a	h	a	h	a	h	a	a	h	a	a	h	h	h	h	a	a	h	a	a	a	a	a	a	h	a	h	a	h	h	h	a	h	a	a	a	h	h	a
16	172.889	NAU2733	a	h	h	a	h	h	h	h	a	h	a	h	a	h	a	a	h	a	a	h	h	h	h	a	a	h	a	a	a	a	a	a	h	a	h	a	h	h	h	a	h	a	a	a	h	h	a
16	173.077	NAU2734	a	h	h	a	h	h	h	h	a	h	a	h	a	h	a	a	h	a	a	h	h	h	h	a	a	h	a	a	a	a	a	a	h	a	h	a	h	h	h	a	h	a	a	a	h	h	a
16	174.051	CICR0452	a	a	h	a	h	a	h	h	a	h	a	a	a	h	a	a	a	a	a	h	h	h	a	a	a	h	a	a	a	a	a	a	h	a	h	a	h	h	h	a	h	a	a	a	h	h	a
16	175.647	NAU2556	a	h	h	a	h	h	h	h	a	h	a	h	a	a	a	a	h	a	a	h	h	h	a	a	a	h	a	a	a	a	a	a	h	a	h	a	h	h	h	a	h	a	a	a	h	h	a
16	176.712	BNL3065	a	h	h	a	h	h	h	h	a	h	a	h	a	a	a	a	h	a	a	h	a	h	a	a	a	h	a	a	a	a	a	a	h	a	h	a	h	h	h	a	h	a	a	a	u	h	a
16	182.467	DPL0283	a	h	h	a	h	h	h	h	a	h	a	h	a	a	h	a	h	a	a	h	a	h	a	a	a	a	a	a	a	a	a	a	h	a	h	a	h	h	h	a	h	a	a	a	h	h	a
16	188.275	CGR6680	a	h	h	a	h	a	h	h	a	h	a	h	a	a	h	a	h	a	a	h	a	h	a	a	a	a	a	a	a	a	a	a	h	a	h	a	h	h	h	a	h	a	a	a	h	h	a
16	189.28	PGML00300	a	h	h	a	h	h	h	h	a	a	a	h	a	a	h	a	h	a	a	h	a	h	a	a	a	h	a	a	a	a	a	a	h	a	h	a	h	h	h	a	h	a	a	a	h	h	a
16	189.66	NAU3906	a	h	h	a	h	h	h	h	a	h	a	h	a	a	h	a	h	a	a	h	a	h	a	a	a	h	a	a	a	a	a	a	h	a	h	a	h	h	h	a	h	a	a	a	h	h	a
16	190.041	HAU2060	a	a	h	a	h	h	h	h	a	h	a	h	a	a	h	a	h	a	a	h	a	h	a	a	a	h	a	a	a	a	a	a	h	a	h	a	h	h	h	a	h	a	a	a	h	h	a
16	191.426	CICR0027	a	a	h	a	h	a	h	a	a	h	a	h	a	a	h	a	h	a	a	h	a	h	a	a	a	h	a	a	a	a	a	a	h	a	h	a	h	h	h	a	h	a	a	a	h	a	a
16	192.001	NAU5325	a	a	h	a	h	h	h	a	a	h	a	h	a	a	h	a	h	a	a	h	a	h	a	a	a	h	a	a	a	a	a	a	h	a	h	a	h	h	h	a	h	a	a	a	h	a	a
16	192.381	NAU3678	a	a	h	a	h	h	h	a	a	h	a	h	a	a	h	a	h	a	a	h	a	h	a	a	a	h	a	a	a	a	a	a	h	a	h	a	h	h	h	a	a	h	a	a	h	a	a
16	192.762	DPL0492a	a	a	h	a	h	h	h	a	a	h	a	h	a	a	h	a	h	a	a	h	a	h	a	a	a	h	a	a	a	a	a	a	h	a	h	a	h	h	h	a	h	a	a	a	h	a	a
16	197.752	DPL0492c	h	a	h	a	h	h	h	h	a	h	h	h	h	a	h	h	h	a	h	h	h	h	a	h	h	h	h	a	a	a	h	a	h	a	h	h	h	h	h	a	h	a	a	a	h	a	a
16	210.522	DPL0603	a	a	h	a	h	a	h	u	h	h	h	u	h	u	h	h	h	a	a	h	a	h	a	h	u	u	a	h	a	a	h	a	h	h	a	u	u	h	h	a	u	h	a	a	h	h	a
17	0	CICR0447	h	a	h	a	h	a	h	a	h	h	h	a	h	h	a	a	h	a	a	a	h	a	a	h	h	a	a	h	a	h	h	h	a	a	a	h	a	h	a	u	a	h	h	a	a	a	h
17	2.03988	MGHES17	h	a	h	a	h	h	h	a	h	h	h	a	h	h	a	a	h	u	a	a	h	a	a	h	h	a	a	h	a	h	h	h	a	a	a	h	a	h	a	a	a	h	h	h	h	a	h
17	2.03988	NAU2898	h	a	h	a	h	h	h	a	h	h	h	a	h	h	a	a	h	a	a	a	h	a	a	h	h	a	a	h	a	h	h	h	a	a	a	h	a	h	a	a	a	h	h	h	h	a	h
17	2.67871	CGR6905	h	a	h	a	h	h	h	a	h	h	a	a	h	h	a	a	a	a	a	a	h	a	a	h	h	a	a	h	a	h	h	h	a	a	a	h	a	h	a	a	a	h	h	h	h	a	h
17	4.45384	PGML03126	h	a	h	a	h	h	h	a	h	h	h	a	h	h	a	a	h	a	a	h	h	a	a	h	h	a	a	h	a	h	h	h	a	a	a	h	a	h	a	a	a	h	h	h	h	h	h
17	5.31442	HAU0800a	h	a	h	a	h	h	h	a	h	h	h	a	h	h	a	a	h	a	a	h	h	a	a	h	h	a	a	h	a	h	h	h	a	a	a	h	a	h	a	a	a	h	h	h	h	h	h
17	12.805	DC40292	h	a	h	u	h	u	u	u	a	u	u	u	h	h	a	a	a	a	a	h	h	h	a	u	a	a	a	a	a	a	h	h	a	h	h	h	a	h	a	a	a	h	h	h	h	h	h
17	13.2685	PGML02308	h	a	h	a	h	a	h	a	a	h	h	a	h	h	a	a	h	a	a	h	h	h	a	a	a	a	a	a	a	a	h	h	a	h	h	h	a	h	a	a	a	h	h	h	h	h	h
17	13.9076	CGR6834	h	a	h	a	h	a	h	a	a	h	h	a	h	h	a	a	h	a	a	h	h	h	a	a	a	a	a	a	a	a	h	h	a	h	h	h	a	h	a	a	a	h	h	h	h	h	h
17	14.1173	DPL0017	h	a	h	a	h	a	h	a	a	h	h	a	h	h	a	a	h	a	a	h	h	h	a	a	a	a	a	a	a	a	h	h	a	h	h	h	a	h	a	a	a	h	h	h	h	h	h
17	14.791	TMB1268	h	a	u	a	h	a	h	a	a	h	h	a	h	h	a	a	h	a	a	h	h	h	a	a	a	a	a	a	a	a	h	h	a	h	h	h	a	h	a	a	a	h	h	h	h	h	h
17	17.7561	DPL0245b	h	a	a	a	h	a	h	a	a	h	h	a	h	h	a	a	h	h	a	h	h	h	a	a	a	h	a	a	u	a	h	h	a	h	h	h	a	h	a	h	a	h	h	h	h	h	h
17	21.5607	CICR0004	h	a	a	a	h	a	h	a	a	a	h	a	h	h	a	a	a	a	a	h	h	h	h	a	a	a	a	a	a	a	h	h	a	h	h	h	a	h	a	a	a	h	h	h	h	h	h
17	23.3358	HAU2014	h	a	a	a	h	a	h	a	a	h	a	a	h	h	a	a	h	h	a	h	h	h	h	a	a	a	a	a	a	a	h	h	a	h	h	h	a	h	a	a	a	h	h	h	h	h	h
17	23.7585	HAU3318	a	a	a	a	h	a	h	a	a	h	h	a	h	h	a	a	h	h	a	h	h	h	h	a	a	a	a	a	a	a	h	h	a	h	h	h	a	h	a	a	a	h	h	h	h	h	h
17	27.836	NAU3349	a	a	a	a	a	a	h	a	a	h	h	a	h	h	a	a	a	h	a	h	h	h	h	a	a	h	a	h	a	a	h	h	a	h	h	h	a	h	a	a	a	h	h	h	a	h	h
17	32.4812	DPL0281	h	a	h	a	a	h	h	h	a	h	h	a	h	h	a	a	h	h	a	h	h	h	h	a	a	h	h	a	a	a	h	h	h	h	h	h	a	h	h	h	a	h	h	h	h	h	a
17	37.1265	PGML02856	h	a	a	h	a	a	h	a	a	h	h	h	h	h	a	a	h	h	a	h	h	h	h	h	a	h	h	a	a	a	a	h	a	h	h	h	a	h	a	a	a	h	a	h	h	h	a
17	38.4345	JESPR101b	u	a	h	a	a	a	h	a	a	h	u	a	h	h	a	a	h	h	a	h	a	h	h	h	a	a	h	a	a	a	a	h	a	h	h	h	a	h	a	a	a	h	a	h	h	h	a
17	39.2931	PGML04991b	h	a	a	a	a	a	h	a	a	h	h	a	h	h	a	a	h	h	a	h	a	h	h	h	a	h	h	a	a	a	a	h	a	h	h	h	a	h	a	a	a	h	h	h	h	h	a
17	40.1515	PGML04550	a	a	a	a	a	a	h	a	a	h	h	a	h	h	a	a	h	h	a	h	a	h	h	a	a	h	h	a	a	a	a	h	a	h	h	h	a	h	a	a	a	h	h	h	h	h	a
17	40.9019	BNL3955	u	u	a	u	a	a	h	a	a	h	h	a	h	h	a	a	h	h	h	h	a	h	h	a	a	u	h	a	a	a	a	h	a	h	h	h	a	h	a	a	a	h	h	h	h	h	a
17	41.6481	HAU1024	a	a	a	a	a	a	h	a	a	h	h	a	h	h	a	a	h	h	a	h	a	h	h	a	a	a	h	a	a	a	a	h	a	h	h	h	a	h	a	a	a	h	h	h	h	h	a
17	42.5064	HAU1513c	a	a	a	a	a	a	h	a	a	h	h	a	h	h	u	a	h	h	a	h	a	h	h	a	a	h	h	a	a	a	a	h	a	h	h	h	a	h	a	a	a	h	h	h	h	h	a
17	45.0061	DPL0200	a	h	a	a	h	a	a	a	a	h	h	a	h	h	a	a	h	h	a	h	a	h	h	a	a	h	h	a	a	a	a	h	a	h	h	h	a	h	a	a	h	h	h	h	a	h	a
17	47.2593	NAU2909	a	a	a	a	a	a	h	a	a	h	h	a	h	h	a	a	h	h	a	h	a	h	h	a	a	h	h	a	a	a	a	h	a	h	h	h	a	a	h	a	a	a	h	h	h	h	a
17	49.515	CGR6695	u	a	a	a	a	a	h	a	a	h	h	a	h	h	a	a	h	h	a	h	a	h	h	a	a	h	h	a	a	a	a	h	a	h	h	h	a	h	a	a	a	h	h	h	h	h	a
17	51.7707	PGML01532	a	a	a	a	a	a	h	a	a	h	h	a	h	h	a	a	h	h	a	h	a	h	h	a	a	h	h	a	a	a	h	h	a	h	h	h	a	h	a	a	a	h	h	h	h	h	a
17	52.1934	PGML01494	h	a	a	a	a	a	h	a	a	h	h	a	h	h	a	a	h	h	a	h	a	h	h	a	a	h	h	a	a	a	h	h	a	h	h	h	a	h	a	a	a	h	h	h	h	h	a
17	52.8323	COT064	h	a	a	a	a	a	h	a	a	h	u	a	h	h	a	a	h	h	a	h	h	h	h	a	a	h	a	a	a	a	h	h	a	h	h	h	a	h	a	a	a	h	h	h	h	h	a
17	56.364	NAU2325	h	a	a	a	a	a	h	a	a	h	h	a	h	h	a	a	h	h	a	h	a	h	a	a	a	h	h	a	a	a	a	h	a	a	h	h	a	h	a	a	h	h	h	h	h	h	a
17	67.5274	NAU6634	h	a	h	a	a	a	h	a	a	h	h	a	h	h	a	a	a	h	a	a	a	h	h	a	a	h	h	a	a	h	h	h	a	h	h	h	a	h	a	a	h	h	h	a	h	h	a
17	82.3546	NAU3309	h	a	a	a	a	a	h	a	a	h	h	a	h	h	a	a	h	a	a	a	a	a	h	a	a	a	h	a	a	h	a	a	a	h	h	h	a	h	a	a	h	h	h	h	h	h	h
17	90.2595	NAU6542	h	h	a	a	a	a	h	a	a	h	a	a	h	h	a	h	h	h	a	a	a	h	h	a	a	a	h	a	a	a	a	a	a	h	h	h	a	h	a	a	a	h	a	h	h	h	a
17	93.276	HAU0764	h	h	a	a	a	a	h	a	a	a	a	a	h	h	a	a	h	a	a	a	a	a	h	h	a	a	h	a	a	a	a	a	a	a	h	h	a	h	a	a	a	h	a	u	h	h	a
17	94.1343	CICR0331	h	h	a	a	a	a	h	a	a	a	a	a	h	h	a	h	h	h	a	a	a	h	h	h	a	a	h	a	a	a	a	a	a	a	h	h	a	h	a	a	a	h	a	h	h	h	a
17	94.8848	JESPR195	u	u	a	u	a	u	h	a	a	a	u	a	h	h	a	h	h	h	a	a	a	h	h	h	a	u	h	a	a	a	a	a	a	h	h	h	a	h	a	a	u	h	a	h	h	h	a
17	97.014	DPL0279	h	a	a	a	a	a	h	a	a	a	h	a	h	h	a	h	h	h	a	a	a	h	h	h	h	a	h	a	a	a	a	a	a	h	h	h	h	h	h	h	a	a	a	h	h	h	a
17	106.446	PGML04756	h	a	a	a	a	a	h	a	a	a	a	a	h	h	a	h	h	h	a	a	a	h	h	h	a	a	h	a	a	a	a	a	a	a	h	h	h	a	a	a	a	h	a	h	h	h	a
17	114.336	NAU4052	h	h	a	a	a	a	h	a	a	a	a	a	h	h	a	h	h	h	a	a	a	h	h	h	a	a	h	a	a	a	a	a	a	a	h	h	a	h	a	a	a	h	a	h	h	h	a
17	114.546	DPL0529	h	h	a	a	a	a	h	a	a	a	a	a	h	h	a	h	h	h	a	a	a	h	h	h	a	a	h	a	a	a	a	a	a	a	h	h	a	h	a	a	a	h	a	h	h	h	a
17	114.546	PGML04142	h	h	a	a	a	a	h	a	a	a	a	a	h	h	a	h	h	h	a	a	a	h	h	h	a	a	h	a	a	a	a	a	a	a	h	h	a	h	a	a	a	h	a	h	h	h	a
17	115.627	HAU0863	h	h	h	a	a	a	h	a	a	a	a	a	h	h	a	h	h	h	a	a	a	h	h	h	h	a	h	h	a	a	a	a	a	a	h	h	a	h	a	a	a	h	a	h	h	h	a
17	117.638	NAU2150	h	h	a	a	a	a	h	a	a	a	a	a	h	h	a	h	h	h	a	a	a	h	h	a	a	a	h	a	a	a	a	a	a	a	h	a	a	h	h	h	a	h	a	h	h	h	a
17	119.411	CGR6185	h	h	a	a	a	a	h	a	a	a	a	a	h	a	a	h	h	h	a	a	a	h	h	h	a	a	h	a	a	a	a	a	a	a	h	h	a	h	a	a	a	h	a	h	h	h	a
17	119.833	NAU3800	h	h	a	a	a	a	h	a	a	a	a	a	h	a	a	h	h	h	a	a	a	h	h	h	a	a	h	a	a	a	a	a	a	a	h	h	a	h	a	a	a	h	a	h	h	h	a
17	120.043	HAU0630	h	h	a	a	a	a	h	a	a	a	a	a	h	a	a	h	h	h	a	a	a	h	h	h	a	a	h	a	a	a	a	a	a	a	h	h	a	h	a	a	a	h	a	h	h	h	a
17	122.794	HAU0195a	h	h	a	a	a	a	a	a	a	a	a	a	h	a	a	h	h	h	a	a	a	h	h	h	a	a	h	a	a	a	a	a	a	a	h	h	a	h	a	a	a	h	a	h	a	a	a
17	127.439	HAU2786	h	h	a	a	a	a	a	a	a	h	a	a	h	a	a	a	h	h	a	a	h	h	h	h	a	a	a	a	a	a	a	a	a	a	h	h	a	h	a	a	a	h	a	a	a	a	a
17	128.078	HAU1413	h	h	a	a	a	a	a	a	a	h	a	a	h	a	a	a	h	h	a	a	a	a	h	h	a	a	a	a	a	a	a	a	a	a	h	h	a	h	a	a	a	h	a	a	a	a	a
17	128.078	NAU3995	h	h	a	a	a	a	u	a	a	h	a	a	h	a	a	a	h	h	a	a	a	a	h	h	a	a	a	a	a	a	a	a	a	a	h	h	a	h	a	a	a	h	a	a	a	a	a
17	129.386	NAU1167	h	h	h	a	a	a	a	a	a	h	a	a	h	a	a	a	h	h	a	a	a	a	h	h	a	a	a	h	a	a	a	a	a	a	h	h	a	h	a	a	a	h	a	a	a	a	a
17	131.397	NAU3839	h	h	a	a	a	h	h	a	h	h	a	h	h	a	a	a	h	h	a	a	a	a	h	h	a	a	a	a	a	a	a	a	a	a	h	h	a	h	a	a	a	h	a	a	a	a	a
17	132.936	NAU2742	h	h	a	a	a	a	a	a	a	h	a	h	h	a	a	a	h	h	a	a	a	a	h	h	a	a	a	a	a	a	a	a	a	a	h	h	a	h	a	a	a	h	a	a	a	a	a
17	134.709	PGML00950a	h	h	a	a	a	a	a	a	a	h	a	h	h	a	a	a	h	h	a	a	a	a	h	h	a	a	a	a	a	a	a	a	a	a	h	h	a	h	a	h	a	h	a	a	a	a	a
17	136.962	NAU3016b	h	h	a	a	a	a	a	a	a	h	a	h	h	a	a	a	h	h	a	a	a	a	h	h	h	h	a	a	a	a	a	a	a	a	h	h	a	h	a	a	a	h	a	a	a	a	a
17	138.894	TMB0874	h	h	a	a	a	a	a	a	a	h	a	h	h	a	a	a	h	h	a	a	a	a	h	h	h	a	a	a	a	a	a	a	h	a	h	h	a	h	a	a	a	h	h	a	a	a	a
17	139.83	BNL2496	h	h	a	a	a	a	a	a	a	h	u	h	h	a	a	a	h	h	a	a	a	a	h	h	h	u	a	a	a	a	a	a	h	a	h	h	a	h	a	a	a	h	h	a	a	a	a
17	140.688	SHIN-1343	h	h	a	a	a	a	a	a	a	h	a	h	h	a	a	a	h	h	a	a	a	a	h	h	h	a	a	a	a	a	a	a	h	a	h	h	a	h	a	a	a	h	h	a	a	a	a
17	141.111	CGR6830	h	h	a	a	a	a	a	a	a	h	a	h	h	a	a	a	h	h	a	a	a	a	h	h	h	a	a	a	a	a	a	a	h	a	h	h	a	h	a	a	a	h	h	a	a	a	a
17	142.192	CGR5300	h	h	a	a	a	a	h	a	a	h	a	h	h	a	a	a	h	h	a	a	a	a	h	h	h	a	a	a	a	a	a	a	h	a	h	h	a	h	a	a	a	h	h	a	h	a	a
17	143.731	NAU3797	h	h	a	a	a	a	h	h	a	h	a	h	h	a	a	a	h	h	a	a	a	a	h	h	h	a	a	a	a	a	a	h	h	a	h	h	a	h	a	a	a	h	h	a	a	a	a
17	143.941	NAU2691	h	h	a	a	a	a	h	h	a	h	a	h	h	a	a	a	h	h	a	a	a	a	h	h	h	a	a	a	a	a	a	h	h	h	h	h	a	h	a	a	a	h	h	a	a	a	a
17	145.04	PGML00880	h	h	a	a	a	a	u	h	a	h	a	h	h	a	a	a	a	h	a	a	a	a	h	h	h	a	a	a	a	a	a	h	h	a	h	h	a	h	h	h	a	h	h	a	a	a	a
18	0	NAU6173	a	h	h	a	h	h	h	h	a	h	h	a	a	h	h	a	a	h	a	h	a	h	h	a	h	a	h	h	a	a	h	h	h	a	h	h	h	h	a	h	a	h	h	a	a	a	h
18	5.04306	NAU3685	h	h	h	a	h	h	a	h	a	h	h	a	a	h	a	a	a	h	a	a	a	h	h	a	a	h	a	a	a	a	h	h	h	a	h	h	h	h	a	a	a	h	h	a	a	a	h
18	9.98754	PGML02505b	h	h	a	a	h	h	a	h	h	h	h	a	a	h	a	h	a	h	a	a	a	a	h	a	a	a	a	a	a	a	h	h	h	h	h	h	h	h	a	a	a	h	h	a	a	a	h
18	10.8536	HAU0595	h	h	a	a	h	h	a	h	h	h	h	a	a	h	a	h	a	h	a	a	a	a	h	a	a	a	a	a	a	a	h	h	h	h	h	h	h	h	a	a	a	h	a	a	a	a	h
18	11.3652	BNL2544	h	h	a	a	h	h	a	h	h	h	h	a	a	h	a	h	a	h	a	a	a	a	h	a	a	a	a	h	a	a	h	h	h	h	h	h	h	h	a	a	a	h	a	a	a	a	h
18	11.7037	CER0122	h	h	a	a	h	h	a	h	h	h	h	a	a	h	h	h	a	h	a	a	a	a	h	a	a	a	a	h	a	a	h	h	h	h	h	h	h	h	a	a	a	a	a	a	a	a	h
18	11.7037	DPL0286	h	h	a	a	h	h	a	h	h	h	h	a	a	h	h	h	a	h	a	a	a	a	h	a	a	u	a	h	a	a	h	h	h	h	h	h	h	h	a	a	a	a	a	a	a	a	h
18	12.2152	HAU1880	h	h	a	a	h	h	a	h	h	h	h	a	a	h	h	h	a	h	a	h	a	a	h	a	a	a	a	h	a	a	h	h	h	h	h	h	h	h	a	a	a	a	a	a	a	a	h
18	13.8256	NAU3203	h	h	a	a	h	h	a	h	h	h	a	a	a	h	h	h	a	h	a	h	a	a	h	a	a	a	a	a	a	a	h	h	h	h	a	h	h	h	a	a	a	a	a	a	a	h	h
18	18.1239	PGML02477	h	h	a	a	h	h	a	h	h	h	a	a	a	h	u	h	a	a	a	h	h	h	h	a	a	a	a	a	a	a	h	h	h	h	a	h	h	a	a	a	u	a	h	a	a	h	h
18	28.9687	Gh092c	h	h	a	a	h	h	h	a	a	h	h	a	a	h	h	h	h	h	a	h	h	a	a	a	a	a	a	a	a	a	h	h	h	a	a	a	h	a	a	a	h	a	h	h	h	h	h
18	38.6716	NAU4103	h	h	a	a	h	h	a	h	h	h	a	a	a	h	h	h	h	h	a	h	a	h	h	a	a	a	a	a	a	a	a	h	h	h	a	h	h	a	a	a	h	a	h	a	h	h	h
18	42.626	CGR6787	h	h	a	a	h	h	a	h	h	h	a	a	a	h	h	h	h	h	a	h	a	a	h	a	u	a	a	a	a	a	a	h	h	h	a	h	h	a	a	a	h	a	h	a	h	h	h
18	44.2363	DPL0421	h	h	a	a	h	h	a	a	h	u	a	a	a	h	h	h	h	h	a	h	a	a	h	a	a	a	a	a	a	a	h	h	h	h	a	h	h	a	a	a	h	a	h	a	h	h	h
18	44.9255	BNL2652b	u	h	a	a	h	h	a	h	h	h	a	a	a	h	h	h	h	h	a	h	a	a	h	a	a	a	a	a	a	a	h	h	h	h	a	h	h	a	a	a	h	a	h	a	h	h	h
18	45.7933	DPL0033	h	h	a	a	h	h	h	h	h	h	a	a	a	h	h	h	h	h	h	h	a	a	h	a	a	a	a	a	a	a	h	h	h	a	a	h	h	a	a	a	h	a	h	a	h	h	h
18	46.3049	CGR5786a	h	a	a	a	h	h	h	h	h	h	a	a	a	h	h	h	h	h	a	h	a	a	h	a	a	a	a	a	a	a	h	h	h	a	a	h	h	a	a	a	h	a	h	a	h	h	h
18	47.5036	PGML01649	h	h	a	a	h	h	h	h	h	h	a	a	a	h	h	h	h	h	a	h	a	a	h	a	a	a	a	a	a	a	h	h	h	a	a	h	h	a	a	a	h	h	h	a	h	h	h
18	47.7021	CM063b	h	h	a	a	u	h	h	u	u	h	a	a	a	h	h	h	h	h	a	h	a	a	h	a	a	a	a	a	a	a	h	h	h	a	a	h	h	a	a	a	h	h	h	a	h	h	h
18	47.7021	DC20021	h	h	a	a	h	h	h	h	h	h	a	a	a	h	h	h	h	h	a	h	a	a	h	a	a	a	a	a	a	a	h	h	h	a	a	h	h	a	a	a	h	h	h	a	h	h	h
18	47.7021	SHIN-1530	h	h	a	a	h	h	h	h	h	h	a	a	a	h	h	h	h	h	a	h	a	a	h	a	a	a	a	a	a	a	h	h	h	a	a	h	h	a	a	a	h	h	h	a	h	h	h
18	48.0406	DPL0460a	h	h	a	a	h	h	h	h	h	h	a	a	a	h	h	h	h	h	a	h	a	a	h	a	a	a	a	a	a	a	h	h	h	a	a	h	h	a	a	a	h	h	h	a	h	h	h
18	50.0444	PGML03887a	h	h	a	a	h	h	h	h	a	h	a	a	a	h	h	h	h	h	a	h	a	a	h	a	a	h	a	a	a	a	h	h	h	a	a	h	h	a	a	a	h	h	h	a	h	h	h
18	51.0957	BNL1079	h	h	a	a	h	h	h	h	a	h	u	a	a	h	h	h	h	h	a	h	a	a	h	a	a	u	a	a	u	a	h	h	h	u	a	h	h	a	a	a	h	h	h	a	h	h	h
18	51.7884	BNL1721	u	u	u	a	h	h	h	h	a	h	a	a	a	h	h	h	h	h	a	h	a	a	u	u	a	h	a	a	a	u	u	h	h	a	a	u	u	a	a	a	h	h	h	a	u	h	h
18	52.1303	NAU3816a	h	h	a	a	h	h	h	h	a	h	a	a	a	h	h	h	h	h	a	h	a	a	h	a	a	h	a	a	a	a	h	h	h	a	a	h	h	a	a	a	h	h	h	a	h	h	h
18	53.7406	CGR5856	h	h	a	a	h	h	h	h	a	h	a	a	a	h	h	h	h	h	a	h	a	a	h	a	a	h	h	h	a	a	h	a	h	a	a	h	h	a	a	a	h	h	h	h	h	h	h
18	55.9434	HAU3061	a	h	a	a	h	h	h	h	a	h	a	h	a	h	h	h	a	h	a	h	a	a	h	a	a	h	h	h	a	a	h	a	h	a	a	h	h	a	a	a	h	h	a	h	h	a	h
18	66.0686	PGML00374	h	h	a	a	h	h	u	a	a	h	h	h	a	h	h	h	h	u	a	h	a	h	h	a	h	a	h	a	h	h	h	a	h	h	h	h	a	a	a	h	a	h	a	a	h	h	h
18	77.5842	NAU1141	h	h	h	a	h	h	h	h	a	h	u	a	h	h	u	h	h	h	a	h	h	h	h	a	h	h	h	h	h	a	h	h	h	h	a	h	h	a	a	h	h	h	h	h	h	h	h
18	89.5106	PGML02492	h	a	h	h	h	h	a	h	a	h	h	a	h	a	a	a	h	h	a	a	a	a	h	h	h	h	h	a	h	h	a	a	h	a	h	h	h	a	a	h	h	h	h	h	a	h	h
18	95.5291	PGML04767	h	h	a	a	h	h	h	h	a	h	a	a	a	h	h	h	h	h	a	h	a	h	h	h	u	h	h	h	a	a	h	a	h	a	a	h	h	a	a	a	h	h	h	h	h	h	h
18	95.8744	NAU3211	h	h	a	a	h	h	h	h	a	h	a	a	a	h	h	h	h	h	a	h	a	h	h	a	a	a	h	h	a	a	h	a	h	a	a	h	h	a	a	a	h	h	h	h	h	h	h
18	96.0423	CGR6231a	h	h	a	a	h	h	h	h	a	h	a	a	a	h	h	h	h	h	a	h	a	h	h	a	a	h	h	h	a	a	h	a	h	a	a	h	h	a	a	a	h	h	h	h	h	h	h
18	96.0423	JESPR153	u	u	u	u	h	h	h	h	a	h	a	u	a	h	h	h	h	h	u	h	a	h	h	a	a	h	h	h	a	a	u	a	h	u	u	h	h	a	a	a	u	h	h	h	h	h	h
18	96.5575	BNL3479	h	h	a	a	h	h	h	h	a	h	a	a	a	h	h	h	h	h	a	a	a	h	h	a	a	h	h	h	a	a	h	a	h	a	a	h	h	a	a	a	h	h	h	h	h	h	h
18	97.2502	DC40426	h	h	h	a	h	h	h	a	a	h	a	a	a	h	h	h	h	h	a	a	a	h	h	a	a	h	h	h	u	a	h	a	h	a	a	h	h	a	a	a	h	h	h	h	h	h	h
18	98.4842	COT114	h	h	a	a	h	h	h	h	h	h	a	a	a	h	h	h	h	h	a	a	a	h	h	a	a	h	h	h	a	a	h	a	h	a	h	h	h	a	a	a	h	h	h	h	h	h	h
18	100.095	PMGL00427	h	h	a	a	h	a	h	h	h	a	a	a	a	h	h	h	h	h	a	a	a	h	h	a	a	h	h	h	a	a	h	a	h	a	h	h	h	a	a	a	h	h	h	h	h	h	h
18	103.585	DPL0161	h	h	a	a	h	h	h	h	a	h	h	a	a	h	h	h	h	h	a	a	a	h	h	h	a	h	h	h	a	a	h	a	h	a	h	h	h	a	a	a	h	a	h	h	h	h	h
18	105.992	DPL0660	h	h	h	a	h	h	h	h	a	h	a	a	a	h	h	h	h	a	a	a	a	h	h	a	a	h	h	h	a	a	h	a	h	a	h	h	h	a	a	a	h	a	h	h	h	h	h
18	107.04	DPL0420	h	h	h	a	h	h	h	h	a	h	a	a	a	h	h	h	h	h	a	a	a	h	h	u	a	h	h	h	a	a	h	a	h	a	h	h	h	a	a	a	h	a	h	h	h	h	h
18	107.208	CGR6522a	h	h	h	a	h	h	h	h	a	h	a	a	a	h	h	h	h	h	a	a	a	h	h	a	a	h	h	h	a	a	h	a	h	a	h	h	h	a	a	a	h	a	h	h	h	h	h
18	107.895	NAU2443	h	a	h	a	h	h	h	h	a	h	a	a	a	h	h	h	h	h	a	a	a	h	h	a	a	h	h	h	a	a	h	a	h	a	h	h	h	a	a	a	h	a	h	h	h	h	h
18	108.583	SHIN-1346	h	a	h	a	h	h	h	h	a	h	a	a	a	h	h	h	h	h	a	a	a	h	h	a	a	a	h	h	a	a	h	a	h	a	h	h	h	a	a	a	h	a	h	h	h	h	h
18	113.021	TMB1767	h	a	a	a	h	h	h	a	a	h	a	a	a	h	h	h	h	h	a	a	a	a	h	a	a	h	h	h	a	a	h	a	h	a	h	h	h	a	a	a	h	a	h	h	h	h	h
18	117.465	SHIN-1451	h	a	h	a	h	h	h	h	a	h	a	a	a	h	h	h	h	h	h	a	a	h	h	a	a	h	h	h	a	a	h	a	h	a	h	h	h	a	a	a	h	a	h	h	h	h	h
18	118.518	DPL0339	h	h	u	a	h	h	h	h	a	h	h	a	u	h	h	u	h	h	u	a	a	h	h	a	h	h	h	h	a	a	h	a	h	a	h	h	u	a	a	h	h	u	h	h	a	h	h
18	120.521	DC40005	h	a	h	a	h	h	h	h	a	h	a	a	a	h	h	h	h	h	h	a	a	h	h	a	a	h	h	h	a	a	h	a	h	a	h	h	h	a	a	a	h	a	h	h	a	h	h
18	121.033	CER0145	h	a	h	a	h	h	h	h	a	h	a	a	a	h	h	h	h	h	h	a	a	h	h	a	a	h	h	h	a	a	h	a	a	a	h	h	h	a	a	a	h	a	h	h	a	h	h
18	121.545	HAU1036	h	a	h	a	h	h	h	h	a	h	a	a	a	h	h	h	h	h	h	a	a	h	h	a	a	a	h	h	a	a	h	a	a	a	h	a	h	a	a	a	h	a	h	h	a	h	h
18	122.964	JESPR056c	h	a	h	a	h	h	h	h	a	h	a	a	a	h	h	h	h	h	h	a	a	h	a	a	a	h	h	a	a	h	h	a	a	a	h	a	h	a	a	a	h	a	h	h	a	h	h
18	123.132	Gh055	h	a	h	a	h	h	h	h	a	h	a	a	a	h	h	h	h	h	h	a	a	h	a	a	a	h	h	a	a	h	h	a	a	a	h	a	h	a	a	a	h	a	h	h	a	h	h
18	123.644	NAU3017	h	a	h	a	h	h	h	h	a	h	a	a	a	h	h	h	h	h	h	a	a	h	a	a	a	h	h	a	a	h	h	a	a	a	h	a	h	a	a	a	h	a	a	h	a	h	h
18	125.448	NAU3589	h	a	h	a	h	h	h	h	a	h	h	a	a	h	h	h	h	h	h	a	a	h	a	a	a	h	h	a	a	a	h	a	a	a	h	a	h	a	a	a	h	a	a	h	a	h	h
18	126.496	HAU1381	h	a	h	a	h	h	h	h	a	h	h	a	a	h	h	h	h	h	h	a	a	h	a	a	a	h	h	a	a	a	h	a	a	a	h	a	h	a	a	a	h	a	a	h	a	h	h
18	126.496	SHIN-1403	h	a	h	a	h	h	h	h	a	h	h	a	a	h	h	h	h	h	h	a	a	h	a	a	a	h	h	a	a	a	h	a	a	a	h	a	h	a	a	a	h	a	a	h	a	h	h
18	127.728	PGML04131b	h	h	h	a	h	h	h	h	a	h	h	a	a	h	h	h	h	a	h	a	a	h	a	a	a	h	h	a	a	a	h	a	a	a	h	a	h	a	a	a	h	a	a	h	a	h	a
18	129.73	CGR5021a	h	a	h	a	h	h	h	h	a	h	h	a	a	h	h	h	h	a	h	a	a	h	a	a	a	a	h	a	a	a	a	a	a	h	h	a	h	a	a	a	h	a	a	h	a	h	a
18	130.962	NAU5074	h	a	h	a	h	h	h	h	a	h	h	a	a	h	h	h	h	a	h	a	a	a	a	a	a	h	h	a	a	a	a	a	h	h	h	h	h	a	a	a	h	a	a	h	a	h	a
18	132.194	SWU0126	h	h	h	a	h	h	h	h	a	h	h	a	a	h	h	h	h	a	h	a	a	h	a	a	a	h	h	a	a	a	a	a	a	h	h	a	h	a	a	a	h	a	a	h	a	h	a
18	132.362	HAU1212	h	h	h	a	h	h	h	h	a	h	h	a	a	h	h	h	h	a	h	a	a	h	a	a	a	h	h	a	a	a	a	a	a	h	h	a	h	a	a	a	h	a	a	h	a	h	a
18	132.362	HAU1989	h	h	h	a	h	h	h	h	a	h	h	a	a	h	h	h	h	a	h	a	a	h	a	a	a	h	h	a	a	a	a	a	a	h	h	a	h	a	a	a	h	a	a	h	a	h	a
18	132.53	C2-0104	h	h	h	a	h	h	h	h	a	h	h	a	a	h	h	h	h	a	h	a	a	h	a	a	a	h	h	a	a	a	a	a	a	h	a	a	h	a	a	a	h	a	a	h	a	h	a
18	134.539	HAU3406	h	h	h	a	h	h	h	h	a	h	u	a	a	h	h	h	h	a	h	a	a	h	a	a	a	h	h	a	a	a	a	a	a	h	h	a	h	a	a	a	u	a	a	u	a	h	a
18	137.376	DPL0795	h	h	h	a	h	h	h	h	a	h	h	a	a	h	h	h	h	a	h	a	a	h	a	a	a	h	h	a	a	a	a	a	a	h	h	a	h	a	a	a	h	a	a	h	a	h	a
18	138.796	DPL0348	h	h	h	a	h	h	h	h	a	h	h	a	a	h	h	h	h	a	h	a	a	h	a	a	a	h	a	a	a	a	a	a	a	h	h	a	h	a	a	a	h	a	a	a	a	a	a
18	138.964	PGML04888	h	h	h	a	h	h	h	h	a	h	h	a	a	h	h	h	h	a	h	a	a	h	a	a	a	h	a	a	a	a	a	a	a	h	h	a	h	a	a	a	h	a	a	a	a	a	a
18	141.371	DPL0375	h	h	a	a	h	a	h	h	a	h	h	h	a	h	h	a	h	a	h	a	a	h	h	a	a	a	a	h	a	a	a	h	h	h	h	a	h	a	a	h	h	a	a	h	a	a	a
18	143.373	NAU3161	h	h	h	h	h	h	h	h	a	h	h	a	a	h	h	h	h	a	h	a	a	h	a	a	a	a	a	a	h	a	a	h	a	h	h	a	h	a	a	a	h	a	a	a	a	a	a
18	143.541	HAU1167	h	h	h	h	h	h	h	h	a	h	h	a	a	h	h	h	h	a	h	a	a	h	a	a	a	a	a	a	h	a	h	h	a	h	h	a	h	a	a	a	h	a	a	a	a	a	a
18	144.053	NAU3080	h	h	h	h	h	h	h	h	a	h	h	a	a	h	h	h	h	a	h	a	a	h	a	a	a	h	a	a	h	a	a	h	a	h	h	a	h	a	a	a	h	a	a	a	a	a	a
18	144.22	NAU2488	h	h	h	h	h	h	h	h	a	h	h	a	a	h	h	h	h	a	h	a	a	h	a	a	a	h	a	a	h	a	a	h	a	h	h	a	h	a	a	a	h	a	a	a	a	a	a
18	144.559	HAU0899	h	h	h	h	h	h	h	h	a	h	h	a	a	h	h	h	h	a	h	a	a	h	a	a	a	h	a	a	h	a	a	h	a	h	h	a	h	a	a	a	h	a	a	a	a	a	a
18	144.727	CGR6750	h	h	h	h	h	h	h	h	a	h	h	h	a	h	h	h	h	a	h	a	a	h	a	a	a	h	a	a	h	a	a	h	a	h	h	a	h	a	a	a	h	a	a	a	a	a	a
18	145.238	HAU0209	a	h	h	h	h	h	h	h	a	a	a	h	a	h	h	h	h	a	h	a	a	h	a	a	a	h	a	a	h	a	a	h	a	h	h	a	h	a	a	a	h	a	a	a	a	a	a
18	146.286	CICR0223	h	h	h	h	h	h	h	h	a	a	h	h	a	h	h	h	h	a	h	a	a	h	a	a	a	h	a	a	h	a	a	h	a	h	h	a	h	a	a	a	h	a	a	a	a	a	a
18	148.902	HAU2550	h	h	h	a	h	h	h	h	a	a	h	a	a	h	h	h	h	a	h	a	a	h	a	h	a	h	a	a	h	h	h	h	h	h	h	a	h	a	a	a	h	a	a	h	h	a	a
18	152.52	NAU4860	a	h	h	h	a	h	h	h	h	a	a	a	a	h	a	h	h	h	h	h	a	h	a	h	h	u	h	h	h	h	a	h	u	h	h	a	h	a	a	a	h	a	u	a	a	a	a
18	156.618	NAU3843	a	h	h	h	h	h	h	h	a	h	h	h	h	h	h	h	h	h	h	h	a	h	a	h	h	h	h	a	h	h	h	h	a	h	h	h	h	h	h	h	h	a	a	h	a	a	a
18	161.829	PGML01307	h	h	h	h	h	h	h	h	a	h	h	h	a	h	h	h	h	a	h	a	a	h	a	h	a	h	a	a	h	a	a	h	a	h	h	a	h	a	a	h	h	a	a	a	a	a	a
18	164.449	NAU3991	a	h	h	h	h	h	h	h	a	a	h	h	a	h	a	h	h	a	a	a	a	a	a	h	a	h	a	a	h	a	a	h	a	h	h	a	a	a	a	h	h	a	a	a	a	a	a
18	166.635	HAU1922	a	h	h	h	h	h	h	h	a	a	h	h	a	h	a	h	h	a	h	a	a	u	a	h	a	h	a	a	h	a	a	h	a	h	h	a	h	a	a	h	h	a	a	a	a	a	a
18	166.817	NAU3447	a	h	h	h	h	h	h	h	a	h	h	h	a	h	a	h	h	a	h	a	a	h	a	h	a	h	a	a	h	a	a	h	a	h	h	a	h	a	a	h	h	a	a	a	a	a	a
18	167.683	HAU1782b	a	h	h	h	h	h	h	h	a	h	h	h	a	h	a	h	h	a	h	a	a	h	a	h	a	h	a	a	h	a	a	h	a	a	a	a	a	a	a	h	h	a	a	a	a	a	a
18	168.549	PGML03537	a	h	h	h	h	h	h	h	a	h	h	h	a	h	a	h	h	a	h	a	a	h	a	h	a	h	a	a	h	a	a	h	a	h	h	a	h	a	a	h	h	a	a	a	a	a	a
18	168.717	NAU3827	a	h	h	a	h	h	h	h	a	h	h	h	a	h	a	h	h	a	h	a	a	h	a	h	a	h	a	a	h	a	a	h	a	h	h	a	h	a	a	h	h	a	a	a	a	a	a
18	169.229	DPL0910	a	h	h	h	h	h	h	h	a	h	h	h	a	h	a	h	h	a	h	a	a	h	a	h	a	h	a	a	h	a	a	h	a	h	h	a	h	a	a	a	h	a	a	a	a	a	a
18	170.594	CICR0227	a	h	h	h	h	h	h	h	a	h	h	h	a	h	a	h	h	a	h	a	a	h	a	h	a	h	a	a	h	a	a	h	a	h	h	a	h	a	a	a	h	a	a	a	a	a	a
18	175.104	NAU2863	a	h	h	h	h	h	h	h	a	h	h	h	a	h	a	h	h	a	h	a	a	h	a	h	a	h	a	a	h	a	a	h	a	h	h	a	a	a	a	h	h	a	a	a	a	a	a
18	186.949	PGML02956	a	h	h	h	h	h	h	a	a	a	h	h	a	h	h	h	u	h	a	a	a	h	h	h	u	h	a	h	a	h	a	h	a	h	h	h	h	a	a	u	u	a	a	a	a	h	a
19	0	CICR0851	a	a	h	h	a	h	h	h	a	h	a	a	h	a	h	a	h	h	h	a	a	h	a	h	h	a	h	a	a	h	a	h	h	a	a	h	h	a	a	a	a	a	h	h	h	h	h
19	4.13661	HAU0112	a	h	a	h	a	h	h	h	a	a	a	h	h	a	h	a	h	h	h	a	a	a	a	a	h	h	a	a	a	h	a	h	h	a	a	h	h	a	a	a	a	a	h	h	a	h	h
19	7.3584	CICR0547	a	h	a	a	a	a	h	h	a	a	a	a	h	a	h	a	a	h	h	a	a	a	a	a	h	h	a	a	a	h	a	h	h	a	h	a	h	a	h	a	a	a	h	h	h	h	h
19	11.495	PGML02014	a	h	h	a	a	h	h	h	h	a	a	h	h	a	h	a	h	h	h	a	a	a	a	a	h	h	a	a	a	h	a	h	h	a	h	h	h	a	h	a	a	a	h	h	h	h	a
19	13.5712	Gh182	a	h	a	a	a	h	h	h	a	h	a	h	h	a	h	a	h	h	h	a	a	a	a	a	h	h	a	a	a	h	a	h	h	a	h	h	h	a	h	a	a	a	h	h	h	h	h
19	14.3195	DPL0247b	a	h	u	a	a	h	h	h	a	h	a	h	h	a	h	a	h	h	h	a	a	a	a	a	h	h	a	a	a	h	a	h	h	a	h	h	h	a	h	a	a	a	h	h	h	h	h
19	14.3195	HAU0139	a	h	a	a	a	h	h	h	a	h	a	h	h	a	h	a	h	h	h	a	a	a	a	a	h	h	a	a	a	h	a	h	h	a	h	h	h	a	h	a	a	a	h	h	h	h	h
19	14.3195	NAU3609	a	h	a	a	a	h	h	h	a	h	a	h	h	a	h	a	h	h	h	a	a	a	a	a	h	h	a	a	a	h	a	h	h	a	h	h	h	a	h	a	a	a	h	h	h	h	h
19	14.3195	NAU3631	a	h	a	a	a	h	h	h	a	h	a	h	h	a	h	a	h	h	h	a	a	a	a	a	h	h	a	a	a	h	a	h	h	a	h	h	h	a	h	a	a	a	h	h	h	h	h
19	16.1218	HAU3114	h	h	a	a	a	h	h	h	a	h	a	h	h	a	h	a	h	h	h	a	a	a	a	a	h	h	a	a	a	h	a	h	h	a	h	h	h	a	a	a	a	a	h	h	h	h	h
19	17.3885	NAU3405	a	h	a	h	a	h	h	h	a	h	a	h	h	a	h	a	h	h	h	a	a	a	a	a	h	h	a	a	a	h	a	h	h	a	h	h	h	a	a	a	a	a	h	a	a	h	h
19	19.7439	PGML01008	a	h	a	h	a	h	h	h	a	h	a	h	h	a	h	a	h	h	h	a	a	h	h	h	h	h	a	a	a	h	a	h	h	a	h	h	h	a	a	h	a	a	a	h	h	h	h
19	21.7786	CGR6151	a	h	a	h	a	h	h	h	a	h	a	h	h	a	h	a	h	h	h	a	a	a	a	a	h	h	a	a	a	h	a	a	h	a	h	h	h	a	a	h	a	a	a	h	h	h	h
19	25.6571	DPL0140	a	h	a	h	a	a	h	h	a	h	h	h	h	h	h	a	h	h	h	a	a	a	a	a	h	h	a	a	a	a	a	a	h	a	a	h	h	a	a	h	a	h	a	a	h	h	h
19	26.6625	CGR6708b	a	h	a	h	a	a	h	h	a	h	h	h	h	h	h	a	h	h	h	a	a	a	a	a	h	h	a	a	a	a	a	a	h	a	h	h	h	a	a	h	a	h	a	a	h	h	h
19	27.4133	BNL3452	a	h	a	h	a	a	h	h	a	h	h	h	h	h	h	a	h	h	h	a	a	a	a	a	a	h	a	a	a	a	a	a	h	a	h	h	h	a	a	h	a	h	a	a	h	h	h
19	29.7717	PGML04350b	a	h	a	h	a	a	h	h	a	h	h	h	h	h	h	h	h	h	h	a	a	a	a	h	a	a	a	a	a	a	a	a	h	a	h	h	h	a	a	h	a	h	a	a	h	h	h
19	33.5975	NAU2894	a	h	h	h	a	a	h	h	h	h	h	h	h	h	h	h	h	h	h	a	a	a	a	h	a	h	a	h	a	a	a	a	h	h	h	h	h	a	a	h	h	h	a	a	h	h	h
19	39.0384	HAU3069	a	h	a	h	a	a	h	h	a	h	h	h	h	h	h	a	h	h	h	a	a	a	a	a	a	a	a	a	a	a	a	a	h	a	h	h	h	a	a	h	a	h	a	a	h	h	h
19	39.7866	SHIN-1398	a	h	a	h	a	a	h	h	a	h	h	h	h	h	h	a	h	h	h	a	a	a	a	a	a	a	a	a	a	a	a	a	h	a	h	h	h	a	a	h	a	h	a	a	h	h	h
19	41.5886	NAU4884	a	h	a	h	a	a	h	a	a	h	h	h	h	h	h	h	h	h	h	a	a	a	a	a	a	a	a	a	a	h	a	a	h	a	h	h	h	a	a	h	a	h	a	a	h	a	h
19	44.5168	CGR5799	a	h	a	h	a	a	h	a	a	h	h	h	h	h	h	a	h	h	a	a	a	a	a	a	a	a	a	a	a	a	a	a	h	a	h	h	h	h	a	h	a	h	h	a	h	a	h
19	45.0119	CGR5803	a	h	a	h	a	a	h	a	a	h	h	h	h	h	h	a	h	h	a	a	a	a	a	h	a	a	a	a	a	a	a	a	h	a	h	h	h	h	a	h	a	h	h	a	h	a	h
19	45.507	DPL0076	a	h	a	h	a	a	h	a	a	h	h	h	h	h	h	a	h	h	a	a	a	a	a	h	a	a	a	a	a	a	a	a	h	a	h	h	h	h	a	h	a	h	h	a	h	a	h
19	45.7526	CGR5814	a	h	a	h	a	a	h	a	a	h	h	h	h	h	h	a	h	h	a	a	a	a	a	h	a	a	a	a	a	a	a	a	h	a	h	h	h	h	a	h	a	h	h	a	h	a	h
19	45.7526	DPL0870	a	h	a	h	a	a	h	a	a	h	h	h	h	h	h	a	h	h	a	a	a	a	a	h	a	a	a	a	a	a	a	u	h	a	h	h	h	h	a	h	a	h	h	a	h	a	h
19	48.3917	NAU3372	a	h	a	h	a	a	h	a	a	h	h	h	h	h	h	a	h	h	a	h	a	a	a	h	a	a	a	a	h	a	a	a	h	a	h	h	h	h	a	h	a	h	h	a	h	a	h
19	50.4182	TMB1599	a	h	u	h	a	a	h	u	h	h	h	u	h	h	h	a	h	h	a	h	a	a	a	h	a	a	h	a	h	a	a	a	h	a	h	h	h	h	a	h	a	h	h	a	h	a	h
19	54.9291	NAU3343	a	h	h	a	h	h	h	h	h	a	a	a	h	h	h	h	h	h	h	a	h	h	h	a	h	a	h	a	h	a	a	a	h	a	h	h	h	h	a	h	a	h	h	a	h	a	h
19	60.6056	COT037	a	h	h	u	a	a	h	a	h	h	h	h	h	h	h	a	h	h	a	h	a	a	a	h	a	a	h	a	h	a	a	a	h	h	h	h	h	h	a	h	a	h	h	a	h	a	h
19	63.6362	CIR212	a	h	a	h	a	a	h	a	h	h	h	h	h	h	h	a	h	h	a	h	a	a	a	h	a	a	h	a	h	a	a	a	h	a	h	h	h	h	h	a	h	a	h	h	a	a	h
19	66.2753	HAU0216	a	h	a	h	a	a	h	h	h	h	h	h	h	h	h	a	h	h	a	h	h	a	a	h	a	a	h	a	h	a	a	a	h	a	h	h	h	h	a	h	a	h	h	a	h	a	h
19	67.2806	Gh071	a	h	a	h	a	a	h	h	h	h	a	h	h	h	h	a	h	h	a	h	a	a	a	h	a	a	h	a	h	a	a	a	h	a	h	h	h	h	a	h	a	h	h	a	h	a	a
19	68.5474	CGR5845	a	a	a	a	a	a	h	h	h	h	a	h	h	h	h	a	h	h	a	h	a	a	a	h	a	a	h	a	h	a	a	a	h	a	h	h	h	h	a	h	a	h	h	a	h	a	h
19	69.8167	DPL0556	a	h	a	h	a	a	h	h	h	h	a	h	h	h	h	a	h	h	a	h	a	a	a	h	a	a	h	h	h	a	a	a	h	a	h	h	h	h	a	h	a	h	h	a	h	a	h
19	70.5676	CGR5510	a	h	a	h	a	a	h	h	h	h	h	h	h	h	h	a	h	h	a	h	a	a	a	h	a	a	h	a	h	a	a	a	h	a	h	h	h	h	a	h	a	h	h	a	h	a	h
19	70.5676	DC40130	a	h	a	h	a	a	h	h	h	h	h	h	u	h	h	a	h	h	a	h	a	a	a	h	a	a	h	a	h	a	a	a	h	a	h	h	h	h	a	h	a	h	h	a	h	a	h
19	72.1	PGML04278	a	h	a	h	a	a	h	h	a	h	h	h	h	h	h	a	h	h	a	h	a	a	a	h	a	a	h	a	h	a	a	a	h	a	h	h	h	h	a	h	a	h	h	a	h	h	h
19	73.3667	DPL0169	h	h	a	h	a	a	h	h	a	h	h	h	h	h	h	a	h	h	a	h	a	a	a	h	a	a	h	h	h	a	a	a	h	a	h	h	h	h	h	h	a	h	h	a	h	a	h
19	74.5232	BNL1690	a	h	a	h	a	a	h	h	a	h	u	h	h	h	h	a	h	h	a	u	a	a	a	u	a	a	h	u	h	a	a	a	h	a	h	h	h	h	a	h	a	h	h	u	h	a	h
19	75.3791	MUCS517	a	a	a	a	a	a	h	h	a	h	u	h	h	h	h	a	h	h	a	h	a	a	a	h	a	u	h	a	h	a	a	a	h	a	h	h	h	h	a	h	a	h	h	a	h	a	h
19	77.4579	HAU1653	a	h	a	h	a	a	h	h	a	h	h	h	h	h	h	a	h	h	a	h	a	a	a	h	a	a	a	a	h	a	a	a	h	a	h	h	h	h	a	h	a	a	h	a	h	a	a
19	79.4215	Gh229	a	h	a	h	a	a	h	h	a	h	h	h	h	h	h	a	h	h	a	h	a	a	a	h	a	a	a	a	h	a	a	a	h	a	h	h	h	h	a	h	a	a	h	a	h	a	a
19	80.8018	BNL0285	u	u	h	u	a	a	h	h	a	h	u	h	h	h	h	a	h	h	a	h	a	a	a	h	a	a	a	a	h	a	a	a	h	a	h	h	h	h	a	h	a	a	h	a	h	a	a
19	82.0712	SWU0091	a	h	h	h	a	a	h	h	a	h	h	h	h	h	h	a	h	h	a	h	a	a	a	h	a	a	a	a	h	a	a	a	h	a	a	h	h	h	h	h	a	a	h	a	h	a	a
19	83.6035	CICR0065a	h	h	h	h	a	a	h	h	a	h	h	h	h	h	h	a	a	h	a	h	a	a	a	h	a	a	a	a	h	a	h	a	h	a	a	h	h	h	h	h	a	a	h	a	h	a	a
19	84.0983	HAU2783	a	h	h	h	a	a	h	h	a	h	h	h	h	h	h	a	a	h	a	h	a	a	a	h	a	a	a	a	h	a	h	a	h	a	a	h	h	h	h	h	a	a	h	a	h	a	a
19	84.3442	PGML04402	a	h	h	h	a	a	h	h	a	h	h	h	h	h	h	a	a	h	a	h	a	a	a	h	a	a	a	a	h	a	h	a	h	a	a	h	h	h	h	h	a	a	h	a	h	a	a
19	85.8763	NAU2380	a	a	h	h	a	a	h	h	a	h	h	h	h	a	a	a	a	h	a	h	a	a	a	h	a	a	a	a	h	a	h	a	h	h	a	h	h	h	h	h	a	a	h	a	h	a	a
19	88.2316	DPL0444	h	a	a	a	a	a	h	h	a	h	h	a	h	h	h	a	a	h	a	h	a	a	a	h	a	a	a	a	h	a	h	a	h	a	a	h	h	h	h	h	a	a	h	a	h	a	a
19	89.2373	PGML03051	a	h	h	h	a	a	h	h	a	h	h	a	h	h	h	a	a	h	a	h	a	a	a	h	a	a	a	a	h	a	h	a	h	a	a	h	h	h	h	h	a	a	h	a	h	a	a
19	89.2373	PGML03375	a	h	h	h	a	a	h	h	a	h	h	a	h	h	h	a	a	h	a	h	a	a	a	h	a	a	a	a	h	a	h	a	h	a	a	h	h	h	h	h	a	a	h	a	h	a	a
19	91.5927	DPL0145	a	h	h	h	a	a	h	h	a	h	h	a	h	h	h	a	a	h	a	h	a	a	a	a	a	a	a	a	h	a	h	a	h	a	a	h	h	h	h	h	a	a	h	a	h	a	a
19	99.9722	BNL1064	a	u	h	h	a	a	h	h	a	h	u	a	h	h	h	a	a	h	a	h	a	a	a	u	a	u	a	a	h	a	h	a	h	u	a	h	h	h	h	h	a	a	h	a	h	a	a
19	106.238	CER0148	a	h	h	h	a	a	h	h	a	h	h	a	h	h	h	a	a	h	a	h	a	a	a	h	a	h	a	a	h	a	h	a	h	h	a	h	h	h	h	h	a	a	h	a	h	a	a
19	106.483	BNL0852	a	h	h	u	a	a	h	h	a	h	h	a	h	h	h	a	a	h	a	h	a	a	a	h	a	h	a	a	h	a	h	a	h	h	a	h	h	h	h	h	a	a	h	a	h	a	a
19	106.978	CIR139a	a	h	h	h	a	a	a	h	a	h	u	a	h	h	h	a	a	h	a	h	a	a	a	h	a	h	a	a	h	a	h	a	u	h	a	h	h	u	h	h	u	a	h	a	u	a	a
19	107.473	CICR0183	a	h	h	h	a	a	a	h	a	h	h	a	h	h	h	a	a	h	a	h	a	a	a	h	a	h	a	a	h	a	h	a	h	h	a	h	h	h	h	h	a	a	h	a	h	a	a
19	107.473	CICR0274	a	h	h	h	a	a	a	h	a	h	h	a	h	h	h	a	a	h	a	h	a	a	a	h	a	h	a	a	h	a	h	a	h	h	a	h	h	h	h	h	a	a	h	a	h	a	a
19	107.473	CICR0609	a	h	h	h	a	a	a	h	a	h	h	a	h	h	h	a	a	h	a	h	a	a	a	h	a	h	a	a	h	a	h	a	h	h	a	h	h	h	h	h	a	a	h	a	h	a	a
19	107.473	HAU0878	a	h	h	h	a	a	a	h	a	h	h	a	h	h	h	a	a	h	a	h	a	a	a	h	a	h	a	a	h	a	h	a	h	h	a	h	h	h	h	h	a	a	h	a	h	a	a
19	107.473	MGHES70	a	u	h	h	a	a	a	h	a	h	u	a	u	u	h	a	a	u	a	h	a	a	a	u	a	u	a	a	h	a	h	u	h	h	a	h	h	h	h	h	a	a	h	a	h	a	a
19	107.719	CICR0654	a	h	h	h	a	a	a	h	a	h	h	a	h	h	h	a	a	h	a	h	a	a	a	h	h	h	a	a	h	a	h	a	h	h	a	h	h	h	h	h	a	a	h	a	h	a	a
19	108.214	NAU1221	a	h	h	h	a	a	a	h	a	h	h	a	h	h	h	a	a	h	a	h	a	a	a	h	a	h	a	a	h	a	h	a	h	h	a	h	h	h	h	h	a	a	h	a	h	a	a
19	108.46	CGR5732	a	h	h	h	a	a	a	h	a	u	h	a	h	h	h	a	a	h	a	h	a	a	a	h	a	h	a	a	h	a	h	a	h	h	a	h	h	h	h	h	a	a	h	a	h	a	a
19	108.46	CICR0203	a	h	h	h	a	a	a	h	a	h	h	a	h	h	h	a	a	h	a	h	a	a	a	h	a	h	a	a	h	a	h	a	h	h	a	h	h	h	h	h	a	a	h	a	h	a	a
19	108.46	CICR0262	a	h	h	h	a	a	a	h	a	h	h	a	h	h	h	a	a	h	a	h	a	a	a	h	a	h	a	a	h	a	h	a	h	h	a	h	h	h	h	h	a	a	h	a	h	a	a
19	108.46	CICR0292	a	h	h	h	a	a	a	h	a	h	h	a	h	h	h	a	a	h	a	h	a	a	a	h	a	h	a	a	h	a	h	a	h	h	a	h	h	h	h	h	a	a	h	a	h	a	a
19	108.46	CICR0515	a	h	h	h	a	a	a	h	a	h	h	a	h	h	h	a	a	h	a	h	a	a	a	h	a	h	a	a	h	a	h	a	h	h	a	h	h	h	h	h	a	a	h	a	h	a	a
19	108.46	NAU0792	a	h	h	h	a	a	a	h	a	h	h	a	h	h	h	a	a	h	a	h	a	a	a	h	a	h	a	a	h	a	h	a	h	h	a	h	h	h	h	h	a	a	h	a	h	a	a
19	108.555	NAU0828	a	h	h	u	a	a	a	h	a	h	u	a	h	h	h	a	a	h	a	h	a	a	a	h	a	u	a	a	h	a	h	a	h	h	a	h	h	h	h	h	a	a	h	a	h	a	a
19	108.705	CICR0710	a	h	h	h	a	a	a	h	a	h	h	a	h	h	h	a	a	h	a	h	a	a	a	h	a	a	a	a	h	a	h	a	h	h	a	h	h	h	h	h	a	a	h	a	h	a	a
19	110.237	CICR0734	a	h	h	h	a	a	a	h	a	h	h	a	h	h	h	a	a	h	a	h	a	a	a	h	a	a	a	a	h	a	h	a	h	h	a	h	h	h	h	a	a	a	h	a	h	a	a
19	111.769	CICR0616	a	h	h	h	a	a	a	h	a	h	h	a	h	h	h	a	a	h	a	h	a	a	a	h	a	a	a	a	h	a	h	a	h	h	a	h	h	h	h	h	a	a	h	a	h	a	a
19	113.845	CICR0826	a	h	h	h	a	a	a	h	a	h	h	h	h	h	h	a	a	h	a	h	a	a	a	h	a	a	h	a	h	a	h	a	h	h	a	h	h	h	h	h	a	a	h	a	h	a	a
19	116.485	DPL0540	a	h	h	h	a	a	a	h	a	h	h	a	h	h	h	a	a	h	a	h	a	a	a	h	a	a	a	h	h	a	h	a	h	h	a	h	h	h	h	h	a	a	h	a	h	a	a
19	117.276	Gh109	a	h	h	h	a	a	a	h	a	h	h	a	h	h	h	a	a	h	a	h	a	a	a	h	a	h	a	h	h	a	h	a	h	h	a	h	h	h	h	h	a	a	h	a	h	a	a
19	123.015	NAU5330	a	h	h	h	a	a	a	h	a	h	h	a	h	h	h	a	a	h	a	h	a	a	a	h	a	h	a	h	h	a	h	a	h	h	a	h	h	h	h	h	a	a	h	a	h	a	a
19	131.022	NAU3497	a	h	h	h	a	a	a	h	a	h	h	a	a	h	h	a	a	h	a	h	a	a	a	h	a	h	a	h	h	a	h	a	h	h	a	h	h	h	h	h	a	a	h	a	a	a	a
19	137.524	DPL0210a	a	h	h	h	a	a	a	h	h	h	h	a	a	h	h	a	a	h	a	h	a	a	a	a	a	h	a	h	h	a	h	a	h	h	a	h	h	h	h	u	a	a	h	h	a	a	a
19	142.626	CGR6128	a	h	h	a	a	a	a	h	a	a	h	a	a	h	h	a	a	h	a	h	a	a	h	h	a	h	a	h	h	a	h	a	h	h	a	h	h	h	h	h	a	a	h	a	a	a	a
19	142.882	CICR0906	a	h	h	a	a	a	a	h	a	h	h	a	a	h	h	a	a	h	a	h	a	a	h	h	a	h	a	h	h	a	h	a	h	h	a	h	h	h	h	h	a	a	h	a	a	a	a
19	143.887	PGML00845	a	h	h	a	a	a	a	h	a	h	h	a	a	h	h	a	a	h	a	h	a	a	h	h	a	h	a	h	h	a	h	a	h	h	a	h	h	h	h	h	a	a	h	a	a	a	a
19	145.028	BNL3903	u	u	h	u	a	a	a	h	a	h	u	a	a	h	h	a	a	h	a	u	a	a	h	u	a	h	u	h	h	u	h	a	h	h	a	h	h	h	h	h	a	a	h	a	a	a	a
19	145.905	NAU5475	a	h	h	a	a	a	a	h	a	h	h	a	a	h	h	a	a	h	a	h	a	a	h	a	a	h	a	h	h	a	h	a	h	h	a	h	h	h	h	h	a	a	h	a	a	a	a
19	146.15	HAU1952	a	h	h	a	a	a	a	h	a	u	h	a	a	h	h	a	a	h	a	h	a	a	h	h	a	h	a	h	h	a	h	a	h	h	a	h	h	h	h	h	a	a	h	a	a	a	a
19	146.15	NAU2959	a	h	h	a	a	a	a	h	a	h	h	a	a	h	h	a	a	h	a	h	a	a	h	h	a	h	a	h	h	a	h	a	h	h	a	h	h	h	h	h	a	a	h	a	a	a	a
19	148.226	PGML03255	a	a	h	a	a	a	a	h	a	h	h	a	a	h	a	a	a	h	a	h	a	a	h	h	a	h	h	h	h	a	h	a	h	h	a	h	h	h	h	a	a	a	h	a	a	a	a
19	149.232	HAU2616	a	a	h	a	a	a	a	h	a	h	h	h	h	h	a	a	a	h	a	h	a	a	h	h	h	h	h	h	h	a	a	a	h	h	a	h	h	h	h	a	a	a	h	a	a	a	a
19	150.237	DPL0064	a	a	h	a	a	a	a	h	a	h	h	a	h	h	a	a	a	h	a	h	a	a	h	h	a	a	h	h	h	a	h	a	h	h	a	h	h	h	h	a	a	a	h	a	a	a	a
19	152.876	NAU5299	a	a	h	a	a	a	a	h	a	h	h	a	a	h	a	a	a	h	a	a	a	a	h	h	a	a	h	h	h	a	h	a	h	h	a	h	h	h	h	a	a	a	h	a	a	a	a
19	153.372	CIR062	a	a	h	a	a	a	a	h	a	h	u	a	a	h	a	a	a	h	a	a	a	a	h	h	a	a	h	h	h	a	h	h	h	h	a	h	h	h	h	a	a	a	h	a	a	a	a
19	153.617	HAU1071b	a	a	h	a	a	a	a	h	a	h	h	a	a	h	a	a	a	h	a	a	a	a	h	h	a	u	h	h	h	a	h	h	h	h	a	h	h	h	h	a	a	a	h	a	a	a	h
19	154.623	NAU5005	a	a	h	a	a	a	a	h	a	h	h	a	a	h	a	a	a	h	a	a	a	a	h	h	a	a	h	h	h	a	h	h	h	h	a	h	h	h	h	a	a	a	h	a	a	a	a
19	155.89	NAU6406	a	a	h	a	a	a	a	h	a	h	h	a	a	h	a	a	a	h	a	a	a	a	h	h	a	a	h	h	h	a	h	h	h	h	a	h	h	h	h	a	a	a	h	a	a	h	a
19	156.135	NAU6619	a	a	h	a	a	a	a	h	a	h	h	a	a	h	a	a	a	h	a	a	a	a	h	h	a	a	h	h	h	a	h	h	h	h	a	h	h	h	h	a	a	a	h	a	a	h	a
19	156.883	CICR0333	h	a	h	a	h	a	a	h	a	h	h	a	a	h	a	a	a	h	a	a	a	a	h	h	a	a	h	h	h	a	h	h	h	h	a	h	h	h	h	a	a	a	h	a	a	h	a
19	161.659	DPL0215	h	a	h	a	a	a	a	h	a	h	h	a	a	h	a	a	a	h	a	a	a	a	h	h	a	a	h	h	h	a	h	h	h	h	a	h	h	h	h	a	a	a	h	a	a	h	a
19	166.632	CGR6250	h	a	h	a	a	a	a	h	a	h	h	a	a	h	a	a	a	h	h	a	a	a	h	h	a	a	h	h	h	a	a	h	h	h	a	h	h	h	h	a	a	a	h	a	a	h	a
19	169.973	DPL0040a	h	a	h	a	a	a	a	a	a	h	a	a	a	h	a	a	a	h	h	a	a	h	h	a	a	a	h	h	h	a	a	h	h	h	a	h	h	h	h	a	a	a	h	a	a	h	a
19	170.218	PGML02574	h	a	h	a	a	a	a	a	a	h	a	a	a	h	a	a	a	h	h	a	a	h	h	a	a	a	h	h	h	a	a	h	h	h	a	h	h	h	h	a	a	a	h	a	a	h	a
19	173.745	DPL0155b	h	a	h	a	a	a	a	a	h	h	a	u	a	h	a	a	a	h	h	a	a	h	h	a	a	a	h	h	h	a	h	h	h	a	h	h	h	h	a	a	a	h	u	h	a	a	a
19	178.164	TMB0131a	h	a	h	a	a	a	a	a	a	h	u	u	a	h	u	a	a	h	h	a	a	h	h	a	a	a	h	h	h	a	a	h	h	u	a	h	h	h	h	a	a	a	h	a	a	h	a
19	178.691	NAU3698	h	a	h	a	a	a	a	a	a	h	a	a	a	h	a	a	a	h	h	a	a	h	h	a	a	a	h	h	h	a	a	h	h	h	a	h	h	h	h	a	a	a	h	a	a	h	a
19	178.937	CER0090	h	a	h	a	a	a	a	a	a	h	a	a	a	h	a	a	a	h	h	a	a	h	h	a	a	a	h	h	h	a	a	h	h	h	a	h	h	h	h	a	a	a	h	a	a	h	a
19	179.432	DPL0192	h	a	h	a	a	a	a	a	a	h	a	a	a	h	a	a	a	h	h	a	a	h	h	a	a	a	h	h	h	a	a	h	h	h	a	h	h	h	h	a	a	a	h	a	h	h	a
19	179.677	BNL1878	h	a	h	a	a	a	a	a	a	h	a	a	a	h	a	a	a	h	h	a	a	h	h	a	a	a	h	h	h	a	a	h	h	h	a	h	h	h	h	a	a	a	h	a	a	h	a
19	179.677	DPL0143	h	a	h	a	a	a	a	a	a	h	a	a	a	h	a	a	a	h	h	a	a	h	h	a	a	a	h	h	h	a	a	h	h	h	a	h	h	h	h	a	a	a	h	a	a	h	a
19	179.677	TMB1282	u	a	u	a	a	a	a	u	a	u	a	u	u	h	a	a	a	h	u	a	a	u	u	a	a	u	h	h	u	a	a	u	u	h	a	h	u	u	u	a	u	a	h	a	a	h	a
19	182.317	CGR6088	h	a	h	a	a	a	a	a	a	h	a	a	a	h	a	a	a	h	h	a	a	h	h	a	a	a	h	h	h	a	a	h	h	h	a	h	a	h	a	a	a	a	h	a	a	h	a
19	185.539	HAU1385b	h	a	h	a	a	a	a	a	a	h	a	a	h	h	a	h	a	h	h	a	a	h	h	h	a	h	h	h	h	a	a	h	h	h	a	h	a	h	a	a	a	a	h	a	h	h	a
19	189.992	NAU5489	h	a	h	a	a	a	a	a	a	h	a	a	a	h	a	a	a	h	h	a	h	h	h	a	h	a	h	h	h	a	a	h	h	h	h	h	a	h	a	a	a	a	h	a	h	h	h
19	192.068	DPL0174a	h	a	h	a	a	a	a	a	a	h	a	a	a	h	a	a	a	h	h	a	h	h	h	a	a	a	h	h	h	a	a	h	h	h	h	h	a	h	a	a	a	a	h	a	h	h	h
19	196.205	NAU0986	h	a	h	a	a	a	a	a	a	h	a	a	a	h	a	h	a	h	h	a	h	h	h	a	a	a	h	h	h	a	a	h	h	h	h	h	a	h	a	a	a	h	h	a	h	h	h
19	196.45	HAU0470	h	a	h	a	a	a	a	a	a	h	a	a	a	h	a	h	a	h	h	a	h	h	h	a	a	a	h	h	h	a	a	h	h	h	h	h	a	h	a	a	a	h	h	a	h	h	h
19	196.946	CGR6835	h	a	h	a	a	a	a	a	a	h	a	a	a	h	a	h	a	h	h	a	h	h	h	a	a	a	h	h	h	a	a	h	h	h	h	h	a	h	a	a	a	h	h	a	h	h	h
19	196.946	NAU2274	u	a	h	u	a	a	a	a	a	h	u	a	a	h	a	h	a	h	h	a	h	h	h	a	a	a	h	h	h	a	a	u	h	h	h	h	a	h	a	a	a	h	h	a	h	h	h
19	196.946	NAU3096	h	a	h	a	a	a	a	a	a	h	a	a	a	h	a	h	a	h	h	a	h	h	h	a	a	a	h	h	h	a	a	h	h	h	h	h	a	h	a	a	a	h	h	a	h	h	h
19	202.729	Gh354	h	a	h	h	a	a	a	h	a	h	h	a	a	h	a	h	a	h	h	a	a	h	a	a	a	h	a	a	h	a	a	h	h	h	h	h	a	h	a	h	a	h	h	a	h	h	h
19	204.531	PGML00967	h	a	h	h	a	a	a	h	a	h	h	a	a	h	a	h	a	h	h	a	a	h	a	a	a	h	a	a	h	a	a	h	h	h	h	h	a	h	a	h	a	h	h	a	h	h	h
19	205.798	PGML01057	h	a	h	h	a	a	a	h	a	h	h	a	a	h	a	h	a	h	h	a	h	h	a	a	a	h	a	a	h	a	a	h	h	h	h	h	a	h	a	h	a	h	h	a	h	h	h
19	211.582	PGML03194a	h	a	h	h	a	a	a	h	h	h	h	a	h	h	h	h	a	h	h	a	h	h	a	a	a	h	a	h	h	a	a	h	h	h	h	h	a	h	a	h	a	h	h	a	h	h	h
19	219.123	DPL0908b	h	a	a	h	a	a	a	h	h	h	h	a	a	u	a	a	a	a	h	h	a	h	a	a	a	h	a	a	h	a	a	h	h	h	h	h	a	h	a	h	a	h	h	a	h	h	h
19	221.302	NAU3652	h	a	h	h	a	a	a	h	h	h	h	a	a	h	a	h	a	a	h	a	a	h	a	a	a	h	a	a	h	a	a	h	h	h	h	h	a	h	a	h	a	h	h	a	h	h	h
19	222.308	SHIN-0685	h	a	a	h	a	a	a	h	h	h	h	a	a	h	a	h	a	a	h	a	a	h	h	a	a	h	a	a	h	a	a	h	h	h	h	h	a	h	a	h	a	h	h	a	h	h	h
19	223.84	NAU2650	h	a	a	h	a	a	a	h	h	h	h	a	a	h	a	h	a	a	h	a	a	h	h	a	a	h	a	a	h	a	a	h	h	h	h	h	a	h	a	h	a	h	h	a	h	h	h
19	225.642	PGML03762	h	a	h	h	a	a	a	h	h	h	h	a	a	h	a	h	a	a	h	a	a	h	h	a	a	h	a	a	h	a	a	h	h	h	h	h	a	h	a	h	a	h	h	h	h	h	h
19	226.137	NAU6318	h	a	a	h	a	a	a	h	h	h	h	a	a	h	a	h	a	a	h	a	a	h	h	a	a	h	a	a	h	a	a	h	h	h	h	h	a	h	a	h	a	h	h	a	h	h	h
19	226.382	DPL0163	h	a	a	h	a	a	a	h	h	h	h	a	a	h	a	h	a	a	h	a	a	h	h	a	a	a	a	a	h	a	a	h	h	h	h	h	a	h	a	h	a	h	h	a	h	h	h
19	226.628	PGML04339	h	a	a	h	a	a	a	h	h	h	h	a	a	h	a	h	a	a	h	a	a	h	h	a	a	h	a	a	h	a	a	h	h	h	h	h	a	h	a	h	a	h	h	a	h	h	h
19	230.454	NAU6466	h	a	a	a	a	a	a	h	h	h	h	a	a	h	a	h	a	a	h	a	a	h	h	a	a	h	a	a	h	a	a	h	h	h	h	h	a	h	a	h	a	h	h	a	h	h	h
19	235.23	DPL0137b	h	a	a	h	a	a	a	h	h	h	h	a	a	h	a	h	a	a	h	a	a	h	h	a	a	h	a	h	h	a	a	h	h	h	h	h	a	h	a	h	a	h	h	a	a	h	h
19	235.978	PGML04363	h	a	a	h	a	a	a	h	h	h	h	a	a	h	h	h	a	a	h	a	a	h	h	a	a	h	a	h	h	a	a	h	h	h	h	h	a	h	a	h	a	h	a	a	a	h	h
19	237.78	Gh447	h	a	a	h	a	a	a	h	h	a	h	a	a	h	a	h	a	a	h	a	a	h	h	a	a	h	h	h	h	a	a	h	h	h	h	h	a	h	a	h	a	h	a	a	a	h	h
19	241.301	PGML04977	h	a	a	h	a	a	a	h	a	a	h	a	a	h	a	h	h	h	h	a	a	a	h	a	a	a	h	h	h	a	a	a	h	h	h	h	a	h	a	h	a	h	a	a	a	h	h
19	242.778	BNL3535	u	a	u	h	a	a	a	h	a	a	h	u	a	h	a	h	h	a	h	a	a	a	h	a	a	h	h	h	h	a	a	a	h	h	h	h	a	u	a	h	a	h	a	a	h	h	u
19	245.198	BNL3347	a	a	a	u	u	a	a	h	a	a	u	h	a	u	a	h	h	a	a	a	a	a	h	a	a	u	h	h	h	a	a	a	h	h	h	h	a	h	h	h	a	h	a	h	a	h	h
19	245.198	CM042	a	a	a	h	a	a	a	h	a	a	h	h	a	h	a	h	h	a	a	a	a	a	h	a	a	h	h	h	h	a	a	a	h	h	h	h	a	h	h	h	a	h	a	h	a	h	h
19	245.198	DPL0788	a	a	a	h	a	a	a	h	a	a	h	h	a	h	a	h	h	a	a	a	a	a	h	a	a	h	h	h	h	a	a	a	h	h	h	h	a	h	h	h	a	h	a	h	a	h	h
19	245.198	JESPR236	a	a	a	h	a	a	a	h	a	a	h	h	a	h	a	h	h	a	a	a	a	a	h	a	a	h	h	h	h	a	a	a	h	h	h	h	a	h	h	h	a	h	a	h	a	h	h
19	248.134	DPL0271	a	a	a	h	a	a	a	h	a	a	h	h	a	h	a	h	h	a	a	a	h	a	h	h	a	h	h	h	h	a	a	a	h	h	h	h	a	h	h	u	a	h	a	h	a	h	h
19	253.249	MUSS138	a	a	a	h	a	a	a	h	a	a	h	h	a	h	a	h	h	a	a	a	a	a	h	a	h	h	h	h	h	a	a	a	h	h	h	h	a	h	h	h	a	h	a	h	h	h	h
19	253.495	NAU3110	a	a	a	h	a	a	a	h	a	a	h	h	a	h	a	h	h	a	a	a	a	a	h	a	h	h	h	h	h	a	a	a	h	h	h	h	a	h	h	h	a	h	a	h	h	h	h
19	253.741	NAU1102	a	a	a	h	a	a	a	h	a	a	u	h	a	h	h	h	h	a	a	a	a	a	h	a	h	h	h	h	h	a	a	a	h	h	h	h	a	h	h	h	a	h	a	h	h	h	h
19	256.096	PGML03410	a	a	a	h	a	a	a	h	a	h	h	h	a	h	a	h	h	a	a	a	a	a	h	a	h	h	h	h	h	a	a	a	h	h	h	h	a	h	h	h	a	h	a	h	a	h	h
19	256.591	COT125	a	a	a	h	a	a	a	h	a	a	h	h	a	h	a	h	h	a	a	a	a	a	h	a	h	h	h	h	h	a	a	a	h	h	h	h	a	h	h	h	a	h	a	h	a	h	h
19	257.086	HAU1785	a	a	a	h	a	a	a	h	a	a	h	h	a	h	a	h	h	a	a	a	a	a	h	a	h	h	a	h	h	a	a	a	h	h	h	h	a	h	h	h	a	h	a	h	a	h	h
19	259.725	CGR5126	a	a	a	h	a	a	a	h	a	a	h	h	a	h	a	h	h	a	a	a	a	a	h	a	h	a	a	h	h	h	h	a	h	h	h	h	a	a	h	h	a	h	a	h	a	h	h
19	261.258	PGML01289	a	a	a	h	a	a	h	h	h	h	h	h	a	h	a	h	h	a	a	a	h	a	h	a	h	a	a	h	h	h	h	a	h	h	a	h	a	a	h	h	a	h	a	h	a	h	h
19	264.189	SHIN-0256	a	a	a	h	a	a	a	h	a	a	h	h	a	a	a	a	u	a	a	a	h	a	h	a	h	a	a	h	h	h	h	a	h	h	a	h	a	a	h	h	a	h	a	h	h	h	h
19	264.686	TMB1437	a	a	a	h	u	u	a	h	a	a	h	a	a	a	a	a	h	a	a	a	h	a	h	a	h	a	a	h	h	h	h	a	h	h	a	h	a	a	h	h	u	h	a	h	h	h	h
19	264.686	TMB1600	a	u	u	h	a	a	a	u	a	a	h	a	a	a	a	a	u	u	a	a	h	u	h	a	h	u	a	h	h	h	u	a	h	h	a	h	a	a	u	h	a	h	a	h	h	h	h
19	267.325	PGML00973	a	a	h	h	a	a	a	h	a	a	a	a	a	a	h	a	h	a	a	a	h	a	a	a	h	a	a	h	h	h	h	a	h	h	a	h	a	a	h	h	a	h	a	h	h	h	h
19	269.402	PGML03369b	a	a	a	h	a	a	a	h	a	h	h	a	a	a	h	a	h	a	a	a	h	a	a	a	h	a	a	h	h	h	h	a	h	h	a	h	a	a	h	h	a	h	a	h	h	h	h
19	278.221	PGML03369a	h	h	h	h	a	a	h	h	h	h	h	a	h	a	h	h	h	a	h	a	h	a	h	h	h	a	h	h	h	h	h	h	h	h	a	h	h	h	h	h	h	h	h	h	h	h	h
19	290.765	DC40425	h	h	h	a	a	a	h	a	h	a	a	a	h	a	a	h	h	a	h	a	h	a	h	h	h	a	h	h	a	a	h	h	h	h	a	a	h	h	h	h	h	h	h	h	a	a	a
19	292.562	BNL3089	h	h	u	h	a	a	h	a	u	a	h	a	h	a	a	h	h	a	h	a	h	a	h	h	h	a	h	h	a	a	h	h	h	h	a	a	h	a	h	h	a	h	h	h	a	a	a
19	294.116	HAU1400	h	h	h	h	a	a	h	a	h	a	h	a	h	a	a	h	h	a	h	a	h	a	h	h	h	u	h	h	a	a	h	h	h	h	a	a	h	h	h	a	a	h	h	h	a	a	h
20	0	CGR5106b	h	a	a	h	a	h	h	h	a	h	h	a	h	h	h	h	h	h	h	a	a	a	h	h	h	h	a	h	h	h	h	u	a	h	a	h	h	a	h	a	h	a	h	h	h	h	h
20	5.85752	HAU1058b	h	a	a	h	a	a	a	h	a	a	h	a	a	h	h	h	h	h	h	a	a	a	h	h	h	h	a	h	h	a	h	a	a	h	a	h	h	a	h	a	a	a	h	h	h	h	h
20	12.3283	CGR5565a	a	a	a	h	a	a	a	h	h	a	h	a	a	h	h	h	a	h	h	a	a	a	a	h	h	h	a	a	h	h	h	a	a	h	a	h	h	a	h	a	a	a	a	h	h	h	h
20	14.6897	HAU0156	a	a	h	h	a	a	a	h	h	a	h	a	h	h	h	h	a	h	h	a	a	h	a	h	h	h	a	a	a	h	h	a	a	h	a	h	h	a	h	a	a	a	a	h	h	h	h
20	15.1328	HAU1348	a	a	h	h	a	a	a	h	h	a	h	a	h	h	h	h	a	h	h	a	a	h	a	h	h	h	a	a	a	h	h	a	a	h	u	h	h	a	h	a	a	a	a	h	h	h	h
20	15.3525	PGML01062	a	a	h	h	a	a	a	h	h	a	h	a	h	h	h	h	a	h	h	a	a	h	a	h	h	h	a	a	a	h	h	a	a	h	a	h	h	a	h	a	a	a	a	h	h	h	h
20	16.1045	CIR094	a	a	h	h	a	a	a	u	u	a	h	u	a	h	h	h	a	h	h	a	a	a	a	h	h	h	a	a	a	h	h	a	a	h	a	h	h	a	h	a	a	a	a	h	h	h	h
20	20.0777	NAU5307	a	a	h	a	a	a	a	h	h	a	h	a	h	h	h	h	a	h	h	a	a	h	a	h	h	h	a	a	a	h	h	a	a	h	a	a	h	a	h	h	a	a	a	h	a	h	h
20	22.1853	CICR0254	a	a	h	a	a	a	a	h	h	a	h	a	h	h	h	h	a	h	h	a	a	h	a	h	h	h	a	a	a	h	h	a	a	h	a	a	h	a	a	h	a	h	a	h	a	h	h
20	23.5561	NAU4071	a	h	h	a	a	a	a	h	h	a	h	a	h	h	h	h	a	h	h	a	a	h	a	h	h	h	a	a	a	h	h	a	a	h	a	a	h	a	h	h	a	h	a	a	a	h	h
20	26.1762	CGR6040	a	h	h	a	h	a	a	a	h	a	h	a	h	h	h	h	a	a	h	a	a	h	a	h	h	h	a	a	a	h	h	a	a	h	a	a	h	h	h	h	h	h	a	a	a	h	h
20	26.1762	HAU0773	a	h	h	a	h	a	a	a	h	a	h	a	h	h	h	h	a	a	h	a	a	h	a	h	h	h	a	a	a	h	h	a	a	h	a	a	h	h	h	h	h	h	a	a	a	h	h
20	28.2837	CICR0886b	a	h	h	a	h	a	a	a	a	h	a	h	h	a	h	a	a	a	h	a	a	h	a	h	h	h	a	a	a	h	h	h	h	h	a	a	h	h	h	h	h	h	a	a	a	h	h
20	32.2741	DPL0486	h	h	u	u	h	a	a	a	h	a	h	a	h	h	h	h	a	a	h	a	a	h	a	h	h	h	a	a	a	h	h	a	a	h	a	a	h	h	h	h	h	h	a	a	h	h	h
20	34.0405	PGML01943	a	h	h	a	h	a	a	a	h	a	h	a	h	h	h	h	a	a	h	h	a	h	a	h	h	h	a	a	a	h	h	a	a	h	a	a	h	h	h	h	h	h	a	a	a	h	h
20	35.0311	PGML03124	a	h	h	a	h	a	a	a	h	h	h	a	h	a	h	h	a	a	h	h	a	h	a	h	h	h	a	a	a	h	h	a	a	h	a	a	h	h	h	h	h	h	a	a	a	a	h
20	37.9139	DPL0394	h	h	h	a	h	h	a	a	h	a	h	a	h	a	h	h	a	a	a	h	a	a	h	h	h	h	a	a	a	h	a	a	a	h	a	a	h	h	h	h	h	h	a	a	a	a	h
20	38.3569	HAU2700	h	h	h	a	h	h	a	a	h	a	a	a	h	a	h	h	a	a	a	h	a	a	h	h	h	h	a	a	a	h	a	a	a	h	a	a	a	h	h	h	h	h	a	a	a	a	h
20	38.3569	SWU1259a	h	h	h	a	h	h	a	a	h	a	a	a	h	a	h	h	a	a	a	h	a	a	h	h	h	h	a	a	a	h	a	a	a	h	a	a	a	h	h	h	h	h	a	a	a	a	h
20	41.7802	CGR5237	h	h	h	a	h	h	a	a	h	a	a	a	h	a	h	h	a	a	a	h	h	a	h	h	h	h	a	a	a	h	a	a	a	h	a	a	h	h	h	h	h	h	a	a	a	a	h
20	46.3482	HAU1969	h	h	h	a	a	h	a	h	h	a	a	a	h	a	h	h	a	a	a	h	a	a	h	h	h	h	a	a	a	h	a	a	a	h	a	a	a	h	h	h	h	h	a	a	a	a	h
20	48.2059	NAU4918	h	h	h	a	a	h	a	a	h	a	a	a	h	a	a	h	a	a	a	h	a	h	h	h	h	h	a	a	a	h	a	a	a	h	a	a	a	h	h	h	h	h	h	h	a	a	h
20	53.0746	HAU1423b	h	h	h	a	a	h	a	a	h	a	h	h	h	a	a	h	h	a	a	h	a	h	h	h	h	h	a	h	a	h	a	a	a	h	a	h	a	h	h	h	h	h	h	h	a	a	h
20	57.9218	SHIN-0087b	h	h	h	a	a	u	u	u	h	u	u	a	h	a	a	h	a	a	a	h	a	h	h	h	h	h	a	a	a	h	a	a	a	h	a	a	a	h	h	h	h	h	h	h	a	h	h
20	58.3805	NAU2698	h	h	h	a	a	h	a	a	h	a	a	a	h	a	a	h	a	a	a	h	a	h	h	h	h	h	a	a	a	h	a	a	a	h	a	a	a	h	h	h	h	h	h	h	a	a	h
20	60.488	NAU3434	h	h	h	a	a	h	a	a	h	a	a	a	h	a	a	h	a	a	a	h	a	h	h	h	h	h	a	a	a	h	a	a	a	h	h	a	h	h	h	h	h	h	h	h	a	a	h
20	61.8615	NAU4973	h	h	h	a	a	h	a	a	h	a	a	a	h	a	a	h	a	a	a	h	a	u	h	h	h	h	a	a	a	h	a	a	a	h	a	h	a	h	h	h	h	h	h	h	a	a	h
20	62.3066	HAU0019	h	h	h	a	a	h	a	a	h	a	a	a	h	a	a	h	a	a	a	h	a	h	h	h	h	h	a	a	a	h	a	a	a	h	a	h	a	h	h	h	h	h	h	h	a	a	h
20	64.1646	CICR0319	h	h	a	a	a	a	a	a	h	a	a	a	a	a	a	h	a	a	a	h	a	h	h	a	h	a	a	a	a	h	a	a	a	h	a	h	a	h	h	h	h	h	h	h	a	a	h
20	66.7479	DPL0037	h	h	h	a	a	h	a	a	u	a	a	a	h	a	a	h	a	a	a	h	a	a	h	u	h	h	a	a	a	h	a	a	a	h	a	h	a	h	h	h	h	h	h	h	a	a	h
20	67.2224	HAU0175	h	h	h	a	a	h	a	a	h	a	a	a	h	a	a	h	a	a	a	h	a	h	h	h	h	h	a	a	a	h	a	a	a	h	a	h	a	h	h	h	h	h	h	h	a	a	h
20	68.1223	HAU2753	h	h	h	a	a	h	a	a	h	a	a	a	h	a	a	h	a	a	a	h	a	h	h	h	h	h	a	a	a	h	a	a	h	h	a	h	a	h	h	h	h	h	h	h	a	a	h
20	68.342	NAU5013	h	h	h	a	a	h	a	a	h	a	a	a	h	a	a	h	a	a	a	h	a	h	h	h	h	h	a	a	a	h	a	a	h	h	a	h	a	h	h	h	h	h	h	h	a	a	h
20	68.785	CICR1000	h	h	h	a	a	h	a	a	h	a	a	a	h	a	a	h	a	a	a	h	a	h	h	h	h	h	a	a	a	h	a	a	h	h	a	h	h	h	h	h	h	h	h	h	a	a	h
20	71.1491	COT027	h	h	h	a	a	a	a	a	h	a	a	a	h	a	a	h	a	a	a	h	a	h	h	h	h	h	a	a	a	h	a	a	h	h	a	h	a	h	h	h	h	h	h	h	a	a	h
20	80.617	NAU6234	a	h	h	a	a	h	a	a	h	a	a	a	a	a	a	a	a	a	a	h	a	a	a	h	a	h	a	a	a	h	a	a	h	a	a	h	a	a	a	h	a	a	a	a	a	a	h
20	88.4268	PGML01142	a	h	h	a	a	h	a	a	h	a	a	a	h	a	a	h	a	a	a	h	a	h	h	h	h	h	a	a	a	h	a	a	h	h	a	h	a	h	h	h	h	h	h	h	a	a	h
20	90.3394	CGR5508	h	h	h	a	a	h	a	a	h	a	a	a	h	a	a	h	a	a	a	h	a	h	h	h	h	h	a	a	a	h	a	a	h	h	a	h	a	h	h	h	h	h	h	h	a	a	h
20	90.3394	NAU1005	h	h	h	a	a	h	a	a	h	a	a	a	h	a	a	h	a	a	a	h	a	h	h	h	h	h	a	a	a	h	a	a	h	h	a	h	a	h	h	h	h	h	h	h	a	a	h
20	91.1511	BNL3948	a	u	h	u	a	u	a	a	h	a	u	a	h	u	a	h	a	a	a	h	a	h	h	h	h	u	a	a	a	h	u	a	h	h	a	h	a	h	h	h	h	h	h	h	a	a	h
20	91.6843	CGR5740	a	h	h	a	a	h	a	a	h	a	a	a	h	h	a	h	a	a	a	h	a	h	h	h	h	h	a	a	a	h	a	a	h	h	a	a	a	h	h	h	h	h	h	h	a	a	h
20	96.2522	Gh119	a	h	h	h	a	h	a	a	h	a	h	a	h	h	a	h	a	a	a	h	a	h	h	h	a	h	a	a	a	h	a	h	h	h	a	a	a	h	h	h	h	h	h	h	a	a	a
20	97.1518	PGML03483	a	h	h	h	a	h	a	a	h	a	h	a	h	h	a	h	a	a	a	h	a	h	h	h	a	h	a	a	a	h	a	h	h	h	a	a	a	h	h	h	h	h	h	h	a	a	a
20	97.8213	NAU6365	a	h	h	h	a	h	a	a	h	h	h	a	h	h	a	h	a	a	a	h	a	h	h	h	a	h	a	a	a	h	a	h	h	h	a	a	a	h	h	h	h	h	h	h	a	a	a
20	98.0414	HAU2178	a	h	h	h	a	h	a	a	h	a	h	a	h	h	a	h	a	a	a	h	a	h	h	h	a	h	a	a	a	h	a	h	h	h	a	a	a	h	h	h	h	h	h	h	a	a	a
20	98.2611	MUCS511	a	h	h	h	a	h	a	a	h	a	a	a	h	h	u	h	a	a	a	h	a	h	h	h	a	h	a	a	a	h	a	h	h	h	a	a	a	h	h	h	h	h	h	h	a	a	a
20	98.5654	JESPR171	u	u	h	u	u	u	u	a	h	a	u	a	h	h	a	u	a	u	a	u	a	h	h	h	a	u	a	a	a	h	a	h	h	h	u	a	a	h	h	u	u	h	h	h	a	a	a
20	99.1483	PGML04611a	a	h	h	h	a	h	a	a	h	a	h	a	h	h	a	h	a	a	a	h	a	h	h	h	h	h	a	a	a	h	a	h	h	h	a	a	a	h	h	h	h	h	h	h	a	a	a
20	99.368	PGML02370	a	h	h	h	a	h	a	a	h	a	h	a	h	h	a	h	a	a	a	h	a	h	h	h	h	h	a	a	a	h	a	h	h	h	a	a	a	h	h	h	h	h	h	h	a	a	a
20	100.268	PGML04313	a	h	a	h	a	h	a	a	h	a	h	a	h	h	a	h	a	a	a	h	a	h	h	h	h	h	a	h	a	h	a	h	h	h	a	a	a	h	h	h	h	h	h	h	a	a	a
20	104.252	NAU3574	a	h	h	h	a	h	a	a	h	a	h	a	h	h	a	h	a	a	a	h	a	h	h	h	a	h	a	a	a	h	a	h	h	h	a	a	a	h	h	h	h	h	h	h	a	a	a
20	113.716	HAU1491b	h	h	h	h	h	h	h	a	h	a	h	a	h	h	h	h	a	h	h	h	a	h	h	h	a	h	h	h	h	h	a	h	h	h	h	h	a	h	h	h	h	h	h	h	a	h	h
20	121.608	HAU3201	a	a	a	h	h	h	h	a	h	a	a	h	h	h	h	h	h	a	h	h	a	h	h	h	a	a	h	h	h	h	a	h	h	h	h	h	a	h	a	a	h	h	h	a	a	h	h
20	139.896	HAU1491a	a	a	a	a	a	h	a	a	a	a	a	a	a	a	a	a	a	a	a	h	a	h	a	h	a	a	a	a	a	h	a	h	h	h	a	a	a	h	a	a	h	h	h	a	a	a	a
20	152.594	NAU3813b	a	a	h	a	a	h	a	a	a	a	a	a	h	h	a	a	a	h	a	a	a	a	h	h	a	a	h	a	a	h	a	h	h	a	a	a	a	h	a	h	h	h	h	h	a	h	a
20	159.687	TMB1831	a	h	h	h	a	h	a	u	u	a	h	u	h	h	a	h	a	a	a	h	a	h	h	h	a	h	h	a	a	h	a	h	h	a	a	a	a	h	h	h	h	h	h	h	a	h	a
20	161.61	TMB1629	a	h	a	h	a	h	a	a	u	a	h	u	h	h	a	h	a	h	a	h	a	h	h	h	a	h	h	a	u	h	a	h	u	a	a	a	a	h	h	h	h	h	h	a	a	h	a
20	162.311	CICR0068	a	h	h	h	a	h	a	a	h	a	h	a	h	h	a	h	a	h	a	h	a	h	h	h	a	h	h	a	a	h	a	h	h	a	a	a	a	h	h	h	h	h	h	h	a	h	a
20	162.963	TMB1125	a	h	u	h	a	h	a	a	h	a	h	u	h	u	a	u	h	h	a	h	a	h	h	h	a	h	h	u	a	h	a	h	h	a	a	a	a	h	h	h	h	h	h	h	a	h	a
20	163.655	MUSS347	a	h	h	h	a	h	a	a	h	a	h	a	h	h	a	a	a	h	a	h	a	h	h	h	a	h	h	h	a	h	a	h	h	a	a	a	a	h	h	h	h	h	h	h	a	h	a
20	164.324	NAU4928	a	h	h	h	a	h	a	a	h	a	h	a	h	h	a	h	a	h	a	h	a	a	h	h	a	h	h	a	a	h	a	h	h	a	a	a	a	h	h	h	h	h	h	h	a	h	a
20	164.544	CGR6522b	a	h	h	h	a	h	a	a	h	a	h	a	h	h	a	h	a	h	a	h	a	h	h	h	a	h	h	a	a	h	a	h	h	a	a	a	a	h	h	h	h	h	h	h	a	h	a
20	164.764	NAU3813a	a	h	h	h	a	h	a	a	h	a	h	a	h	h	a	h	a	h	a	h	a	h	h	h	a	h	h	a	a	h	a	h	h	a	a	a	a	h	h	h	h	h	h	h	a	h	a
20	165.898	DPL0361	a	h	h	h	a	h	a	a	h	a	a	a	h	h	a	h	a	h	a	h	a	h	h	h	a	h	h	a	a	h	a	h	h	a	a	a	a	h	h	h	h	h	h	h	a	h	a
20	166.341	PGML00696a	a	h	h	h	a	h	a	a	h	a	h	a	h	h	a	h	a	h	a	h	a	h	h	h	a	h	h	a	a	h	a	h	h	a	a	a	a	h	h	h	h	h	h	h	a	h	a
20	170.334	PGML02892	u	h	h	h	a	h	a	a	h	a	h	a	h	h	a	h	a	h	a	h	a	h	h	h	a	h	h	a	a	h	a	h	h	a	a	a	a	h	a	h	h	h	h	h	a	h	a
20	175.518	NAU3665	a	h	a	h	a	h	a	a	h	a	h	a	h	h	a	h	a	h	a	h	a	h	h	h	a	a	h	a	a	h	a	h	h	a	a	a	a	h	h	h	h	h	h	h	a	h	a
20	176.418	NAU6215	a	h	a	h	a	h	a	a	h	a	h	a	h	h	a	h	a	h	a	h	a	h	h	h	a	a	h	a	a	h	a	h	h	a	a	a	a	h	h	h	h	h	h	h	a	h	a
20	176.638	BNL0119	a	h	a	h	a	h	a	a	h	a	h	a	h	h	a	h	a	h	a	h	a	h	h	h	a	a	h	a	a	h	a	h	h	a	a	a	a	h	h	h	h	h	h	h	a	h	a
20	180.061	HAU0230b	a	h	a	h	a	h	a	a	h	a	h	a	h	h	a	h	a	h	a	h	a	h	a	h	a	a	h	a	a	h	a	a	h	a	a	a	a	a	a	h	h	a	a	a	a	h	a
20	187.603	NAU2893	a	h	a	h	h	h	a	a	h	a	h	a	h	h	a	h	a	h	a	h	a	h	h	h	h	u	h	a	a	h	a	h	h	a	a	a	a	h	h	h	h	h	h	h	a	h	a
20	194.003	Gh048	a	h	a	h	a	h	a	a	h	a	h	a	h	h	a	h	a	h	a	h	a	h	h	h	h	a	h	h	a	h	a	h	h	a	a	a	a	h	h	h	h	h	h	h	a	h	a
20	196.69	C2-0133b	a	h	a	h	a	h	a	a	h	a	h	a	a	h	a	h	a	h	a	h	a	h	h	h	h	a	h	h	a	h	a	h	h	a	a	h	a	h	h	h	h	h	h	h	a	h	a
20	200.392	DPL0442	h	h	a	h	h	h	h	h	h	a	a	h	h	h	a	h	a	h	a	h	a	h	a	a	h	a	h	h	a	h	a	h	h	a	a	h	a	h	h	h	h	h	h	h	a	h	a
20	202.499	HAU1670	h	h	a	h	a	h	a	a	h	a	h	a	a	h	a	h	a	h	a	h	a	h	h	h	h	a	h	h	a	h	a	h	h	a	a	h	a	h	h	h	h	h	h	h	a	h	a
20	202.719	HAU1516a	h	h	a	h	a	h	a	a	h	a	h	a	a	h	a	h	a	h	a	h	a	h	h	h	h	a	h	h	a	h	a	h	h	a	a	h	a	h	h	h	h	h	h	h	a	h	a
20	204.332	CGR6930b	h	h	a	h	a	h	a	a	h	a	h	a	a	h	a	h	a	h	a	a	a	h	h	h	h	a	h	h	a	h	a	h	h	a	a	h	a	h	h	h	h	h	h	h	a	a	a
20	212.223	PGML03605	h	h	a	h	h	h	h	a	h	a	h	a	h	h	a	h	a	h	a	a	h	h	h	h	h	a	h	h	a	a	a	a	h	h	a	h	a	h	a	a	h	h	a	h	a	a	a
20	214.331	HAU0218a	h	h	a	h	h	h	h	a	h	a	a	h	h	h	a	h	h	h	a	a	h	h	h	h	a	a	h	h	a	a	a	a	h	h	a	h	a	h	a	a	h	h	a	h	a	a	a
20	215.464	NAU6448	h	h	a	h	h	h	h	a	h	a	a	a	h	h	a	h	a	h	a	a	h	h	h	h	a	a	h	h	a	a	a	a	h	h	a	h	a	a	a	a	h	h	a	h	a	a	a
20	215.684	NAU6305	h	h	a	h	h	h	h	a	h	a	a	a	h	h	a	h	a	h	a	a	h	h	h	h	a	a	h	h	a	a	a	a	h	h	a	h	a	a	a	a	h	h	a	h	a	a	a
20	215.684	NAU6449	h	h	a	h	h	h	h	a	h	a	a	a	h	h	a	h	a	h	a	a	h	h	h	h	a	a	h	h	a	a	a	a	h	h	a	h	a	a	a	a	h	h	a	h	a	a	a
20	220.859	CGR5349a	h	h	a	h	h	h	h	a	h	h	a	a	h	h	h	h	a	h	a	a	h	h	h	h	a	h	h	h	a	a	h	a	h	h	a	h	a	a	a	h	h	a	a	h	a	a	h
20	221.529	HAU2543	h	h	a	h	h	h	h	a	h	h	a	a	h	h	h	h	a	h	a	a	h	h	h	h	a	h	h	h	a	a	h	a	h	h	a	h	a	a	a	h	h	a	a	h	a	a	h
20	223.146	CGR6701	h	h	a	a	h	a	h	a	h	h	a	a	h	h	h	a	a	h	a	u	h	h	h	h	a	h	h	h	a	a	h	a	h	h	a	h	a	a	a	h	h	a	a	h	a	a	h
20	227.72	DC40266	a	h	h	h	h	a	h	a	h	h	h	u	h	h	h	h	a	h	a	a	h	h	h	h	a	h	h	h	a	a	h	a	h	h	a	h	a	a	a	h	h	a	a	h	h	a	h
20	228.163	CGR6110	a	h	h	h	h	a	h	a	h	h	h	a	h	h	h	h	a	h	a	a	h	h	h	h	a	h	h	h	a	a	h	a	h	h	a	h	a	a	a	h	h	a	a	h	h	a	h
21	0	DPL0320	a	h	a	a	a	h	h	h	a	a	h	u	u	u	h	u	a	h	a	a	a	h	a	a	h	a	a	h	h	a	h	h	h	a	a	u	u	a	a	a	h	h	h	a	a	a	h
21	13.243	CICR0187	a	a	a	a	a	a	h	h	a	a	h	a	a	h	h	a	a	a	a	a	a	h	a	a	a	a	a	h	a	a	a	h	h	a	a	a	h	a	a	a	h	h	a	a	a	a	h
21	14.8914	CGR5113a	a	h	h	a	a	h	h	h	a	a	h	a	a	h	h	a	h	a	a	a	a	h	a	a	a	a	a	h	a	a	a	h	h	a	a	a	h	a	a	a	h	h	a	a	a	a	h
21	14.8914	NAU3377	a	h	h	a	a	h	h	h	a	a	h	a	a	h	h	a	h	a	a	a	a	h	a	a	a	a	a	h	a	a	a	h	h	a	a	a	h	a	a	a	h	h	a	a	a	a	h
21	15.116	HAU1484	a	h	h	a	a	h	h	h	a	a	h	a	a	h	h	h	h	a	a	a	a	h	a	a	a	a	a	h	a	a	a	h	h	a	a	a	h	a	a	a	h	h	a	a	a	a	h
21	19.4848	DPL0717	a	h	h	a	a	a	a	h	a	a	a	a	a	a	h	h	a	a	a	a	a	h	a	a	a	a	a	h	h	a	a	h	h	a	a	a	a	h	a	h	h	h	a	a	a	a	a
21	31.4754	CGR5747b	a	u	a	a	a	h	h	h	a	a	a	a	a	a	h	a	a	a	u	a	a	h	a	a	a	a	a	h	a	a	a	h	h	a	a	a	h	a	a	a	h	a	a	a	a	a	h
21	33.1313	CGR5747a	a	u	a	a	a	h	h	h	a	a	a	a	a	a	h	a	a	a	u	a	a	h	a	a	a	a	a	h	a	a	a	h	h	a	a	a	h	a	a	a	h	a	a	a	a	a	h
21	33.8227	SHIN-1579	a	h	a	a	a	h	h	h	a	a	a	a	a	h	h	h	a	a	a	a	a	h	a	a	a	a	a	h	a	a	a	h	h	a	a	a	h	a	a	a	h	a	a	a	a	a	h
21	40.3653	CICR0717	a	h	h	a	a	h	h	h	a	a	h	h	a	h	h	h	h	a	a	a	a	h	a	a	a	a	a	h	a	a	a	h	h	a	a	a	h	a	a	a	h	h	a	a	h	a	h
21	43.6834	HAU1018	a	h	h	a	a	h	h	h	a	a	h	a	a	h	h	h	h	a	a	a	a	h	a	a	a	a	a	h	a	a	a	h	h	a	a	a	h	a	a	a	h	h	a	a	a	a	h
21	44.6031	DPL0522	a	h	h	a	a	h	h	h	a	a	h	a	a	h	h	h	h	a	a	a	a	h	a	a	a	a	a	h	a	h	a	h	h	a	a	a	h	a	a	a	h	h	a	a	a	a	h
21	45.523	PGML01055	a	h	h	a	a	h	h	h	a	a	a	a	a	h	h	h	h	a	a	a	a	h	a	a	a	a	a	h	a	a	a	h	h	a	a	a	h	a	a	a	h	h	a	a	a	a	h
21	48.7439	CGR5097	a	h	h	a	a	h	h	h	h	a	a	a	a	h	h	h	h	a	a	a	h	h	a	h	h	a	a	h	a	a	a	h	h	a	a	a	h	a	a	a	h	h	a	a	a	a	a
21	51.4221	NAU4003	a	h	h	a	a	h	h	h	h	a	a	h	a	h	h	h	h	a	a	a	h	h	a	h	h	a	a	h	a	a	h	h	h	a	a	a	h	a	a	a	a	h	a	h	h	a	a
21	54.1034	DPL0131	a	h	h	a	a	h	h	a	h	a	a	h	a	h	h	h	h	a	a	u	h	h	a	h	h	h	a	h	a	a	h	h	h	a	a	a	h	a	a	a	h	a	a	a	a	h	a
21	57.8901	CGR5217	a	h	h	a	a	h	h	h	h	a	a	h	a	h	h	h	h	a	h	a	h	a	a	h	h	h	a	h	a	a	h	h	h	a	a	a	h	a	a	a	h	a	a	a	a	h	a
21	60.0446	DPL0582	a	a	h	a	a	h	h	h	h	a	a	h	a	h	h	h	h	a	h	a	h	a	a	h	h	h	a	h	a	a	h	h	h	a	a	a	h	a	a	a	h	a	a	a	a	a	a
21	60.7291	CGR6697a	u	h	h	a	a	h	h	h	h	a	a	h	a	h	h	h	h	a	h	a	h	a	a	h	h	h	a	h	a	a	h	h	h	a	a	a	h	a	a	a	h	a	a	a	a	h	a
21	62.6286	NAU3731	a	h	h	a	a	h	h	h	h	a	a	h	a	h	h	h	h	a	h	a	h	a	a	h	h	h	a	h	a	a	h	h	h	a	a	a	h	a	a	a	h	a	a	a	a	h	a
21	65.8495	HAU1703	h	h	h	a	a	h	h	h	h	a	a	h	a	h	h	h	h	a	h	a	h	a	a	a	h	h	a	h	a	a	h	a	h	a	h	a	h	a	a	a	h	a	a	a	a	h	a
21	66.7691	NAU3156	h	h	h	a	a	h	h	h	h	a	a	h	a	h	h	h	h	a	h	a	h	a	a	a	h	a	a	h	a	a	h	a	h	a	h	a	h	a	a	a	h	a	a	a	a	h	a
21	75.6193	NAU3381	a	h	h	a	h	h	h	h	h	a	a	h	a	h	a	h	h	a	h	a	h	a	a	a	h	h	a	h	a	a	h	a	h	a	h	a	h	a	a	h	h	a	a	a	a	h	a
21	83.2471	BNL3147	a	h	h	a	h	h	h	h	h	a	a	h	a	h	a	h	h	a	h	a	h	a	a	a	h	h	a	h	a	a	h	a	h	a	h	a	h	a	a	h	h	a	a	a	a	h	a
21	84.953	HAU0720	a	h	a	a	h	h	h	h	h	a	a	h	a	h	a	h	h	a	h	a	h	a	a	a	h	a	a	h	a	a	h	a	a	a	a	a	h	a	a	a	h	h	a	a	a	h	a
21	86.6014	BNL3449	a	h	h	a	h	h	h	h	h	a	a	h	a	h	a	h	h	a	h	a	h	a	a	a	h	h	a	h	a	a	h	a	h	a	h	a	h	a	a	h	h	h	a	a	a	h	a
21	86.6014	HAU0423	a	h	h	a	h	h	h	h	h	a	a	h	a	h	a	h	h	a	h	a	h	a	a	a	h	h	a	h	a	a	h	a	h	a	h	a	h	a	a	h	h	h	a	a	a	h	a
21	86.8604	BNL3171	a	h	h	u	h	u	h	h	u	a	a	h	a	h	a	h	u	a	h	a	h	a	a	a	h	u	u	u	a	a	h	a	h	a	h	a	h	a	a	u	h	h	a	a	a	h	a
21	90.0454	MUSS245	a	h	h	a	h	h	h	h	h	a	a	h	a	h	a	h	h	a	h	a	h	a	a	a	h	h	a	h	a	a	h	a	h	a	h	a	h	a	a	h	h	h	a	a	a	a	a
21	96.6606	PGML04105b	a	h	h	a	h	h	a	h	h	a	a	h	a	h	a	h	h	h	h	h	h	a	a	a	h	h	a	a	a	a	h	a	h	h	h	a	h	a	a	h	h	h	a	a	a	h	a
21	97.3451	PGML04104	a	h	h	a	h	h	a	h	h	a	a	h	a	h	a	h	h	h	h	h	h	a	a	a	h	h	a	a	a	a	h	a	h	h	h	a	h	a	a	h	h	h	a	a	a	h	a
21	100.566	NAU4014	a	h	h	a	h	a	a	h	h	a	a	h	a	h	a	h	h	h	h	h	h	a	a	a	h	h	a	a	a	a	h	a	h	h	h	a	h	a	a	h	h	h	a	a	a	h	a
21	102.721	NAU2141	a	h	h	a	h	a	a	h	h	a	h	h	h	h	a	h	h	h	h	h	h	a	a	h	h	h	a	a	a	a	h	a	h	h	h	a	h	a	a	h	h	h	a	a	a	h	a
21	103.671	CICR0046	a	h	h	a	h	a	a	h	h	a	h	h	h	h	a	h	a	h	h	h	h	a	a	a	h	h	a	a	a	a	h	a	h	h	h	a	h	a	a	h	h	h	a	a	a	h	a
21	111.314	Gh074a	a	h	h	a	h	a	a	a	h	a	a	h	h	h	a	h	h	h	h	h	h	a	a	h	h	h	a	h	a	a	h	a	a	h	a	a	h	a	a	h	h	h	a	a	a	h	a
21	120.048	DC40250	a	h	h	a	h	a	a	a	h	a	a	u	a	h	a	h	h	h	h	h	h	u	a	a	h	h	a	a	a	h	h	a	h	h	h	a	h	a	a	h	h	h	a	a	a	h	a
21	121.531	HAU0200	a	h	h	a	h	a	a	a	h	a	a	a	a	h	a	h	h	h	h	h	h	a	a	a	h	h	a	a	a	a	h	a	h	h	h	a	h	a	a	h	h	h	a	a	a	h	a
21	122.215	NAU6222	a	h	h	a	h	a	a	a	a	a	a	a	a	h	a	h	h	h	h	h	h	a	a	a	h	h	a	a	a	a	h	a	h	h	h	a	h	a	a	h	h	h	a	a	a	h	a
21	123.374	CGR5602	a	h	h	a	h	a	a	a	a	a	a	a	a	h	a	h	h	h	h	h	h	a	a	a	a	h	a	a	a	h	h	a	a	h	h	a	h	a	a	h	h	h	a	a	a	h	a
21	125.273	CGR5085	a	h	h	a	h	a	a	a	a	a	a	a	a	h	a	h	h	h	h	h	h	a	a	a	h	h	a	a	a	h	h	a	a	h	h	a	h	a	a	h	h	h	a	a	a	h	a
21	128.494	TMB2493	a	h	h	a	h	a	a	a	a	a	a	a	a	h	a	h	h	h	h	h	h	a	a	a	h	h	a	a	a	h	h	a	a	h	h	a	h	a	a	h	h	h	a	a	a	h	a
21	128.947	CM023	u	h	h	h	h	a	a	a	a	a	a	a	a	h	a	h	h	h	h	h	h	a	a	a	a	h	a	a	a	h	h	a	a	h	h	a	h	a	a	h	h	h	a	a	a	h	a
21	130.847	HAU1124	a	h	h	h	h	a	a	a	a	a	a	a	a	a	a	h	h	h	h	h	a	a	a	a	a	h	a	a	a	h	h	a	a	h	h	a	a	a	a	h	h	h	a	a	a	h	a
21	131.531	HAU2026	a	h	h	h	h	a	a	a	a	a	a	a	a	a	a	h	h	h	h	h	a	a	a	a	a	h	a	a	a	h	h	a	a	h	h	h	a	a	a	h	h	h	a	a	a	h	a
21	132.451	PGML00302	h	h	h	h	h	a	a	a	a	a	a	a	a	a	a	h	h	h	h	h	a	a	a	a	a	h	a	a	a	h	h	a	a	h	h	h	a	a	a	h	h	h	a	a	a	h	a
21	133.135	TMB1264	h	h	h	h	h	a	a	a	a	a	a	u	a	a	a	h	h	h	h	h	a	a	a	a	a	u	u	u	a	h	h	a	a	h	h	h	a	a	a	h	h	h	a	a	a	h	a
21	133.637	NAU4855	h	h	h	h	h	a	a	a	a	a	a	a	a	a	a	h	h	h	h	h	a	a	a	a	a	h	a	a	a	h	h	a	a	h	h	h	a	a	a	h	h	h	a	a	a	h	a
21	135.233	PGML01618	h	h	h	h	a	a	a	a	a	a	h	a	a	a	a	h	h	h	h	h	a	a	a	a	a	h	a	a	a	h	h	a	a	h	h	h	a	a	a	h	h	h	a	a	a	h	a
21	137.132	DPL0867	h	h	h	h	a	a	a	a	a	a	a	a	a	a	a	h	h	h	h	h	a	a	a	a	a	h	a	a	a	h	h	a	a	h	h	h	a	a	h	h	h	h	a	a	a	h	a
21	140.916	CGR5800	h	h	h	h	a	a	a	a	a	a	a	h	a	a	a	a	h	h	h	h	h	a	a	a	a	a	h	a	a	a	h	h	a	a	h	h	h	a	a	h	h	h	a	h	a	h	a
21	145.586	PGML01505	h	h	h	h	h	h	a	a	a	a	h	a	a	a	h	h	h	h	h	h	a	a	a	a	a	h	a	a	a	h	h	a	a	h	h	h	a	a	h	h	h	h	a	h	a	h	a
21	146.988	CGR5233	h	h	h	h	a	a	a	a	a	a	h	a	a	a	a	h	h	h	h	h	a	a	a	a	a	h	a	a	a	h	h	a	a	h	h	h	a	a	h	h	h	h	a	h	a	h	a
21	147.907	NAU5217	h	h	h	h	a	a	a	a	a	a	h	a	a	a	a	h	h	h	h	h	a	a	a	a	a	h	a	a	h	h	h	a	a	h	a	h	a	a	h	h	h	h	a	h	a	h	a
21	147.907	TMB2038	h	h	u	h	a	a	a	a	a	a	h	u	a	a	a	h	h	h	h	h	a	a	a	a	a	h	a	a	h	h	h	a	a	h	a	h	a	u	h	h	h	h	a	h	a	h	a
21	148.592	HAU3303	h	h	h	h	a	a	a	a	a	a	h	a	a	a	a	h	h	h	h	h	a	a	a	a	a	h	a	a	h	h	h	a	a	h	a	h	a	a	h	h	h	h	a	h	a	h	a
21	149.276	CGR6799a	h	h	h	h	a	a	a	a	a	h	h	a	a	a	a	h	h	a	h	h	a	a	a	a	a	h	a	a	h	h	h	a	a	h	a	h	a	a	h	h	h	h	a	h	a	h	a
21	149.276	NAU6178	h	h	h	h	a	a	a	a	a	h	h	a	a	a	a	h	h	a	h	h	a	a	a	a	a	h	u	a	h	h	h	a	a	h	a	h	a	a	h	u	h	h	a	h	a	h	a
21	151.691	DPL0500	h	h	h	a	a	a	h	a	a	h	h	a	a	a	a	h	h	a	h	h	a	a	a	a	h	h	a	a	h	h	h	a	a	h	a	a	a	a	h	h	h	h	a	a	a	h	a
21	153.697	TMB1976	u	h	h	h	h	a	a	a	u	h	h	a	a	u	a	u	h	a	h	h	a	a	a	a	a	h	a	a	h	h	h	a	a	h	a	a	a	a	h	h	h	h	a	h	a	u	a
21	158.116	HAU1805	h	h	h	h	a	a	a	a	a	a	a	a	a	a	a	h	h	h	h	h	a	a	a	a	a	a	a	a	h	h	h	a	a	h	u	h	a	a	h	h	h	h	a	h	a	a	a
21	164.369	DC40025	u	h	h	h	a	a	a	a	a	a	h	a	a	a	a	h	h	h	h	h	a	a	a	a	a	a	a	a	a	h	h	a	a	h	h	h	a	a	h	h	h	h	a	h	a	h	a
21	178.961	NAU3354a	h	h	h	h	h	h	h	h	a	a	h	a	h	a	h	h	h	h	h	h	a	a	a	a	a	h	a	h	h	h	h	a	h	h	h	h	h	a	h	h	h	h	a	h	a	h	a
21	194.22	NAU4026	h	h	h	h	h	a	a	h	h	h	h	a	h	h	a	a	h	a	h	a	a	a	a	h	a	h	a	a	h	h	h	a	h	h	a	a	h	a	h	h	h	a	h	h	a	h	a
21	203.476	DPL0212b	h	h	h	h	h	a	a	h	h	h	h	a	a	a	a	a	h	a	h	a	a	a	a	a	a	h	a	a	h	h	a	a	h	h	a	a	a	a	h	h	h	a	h	h	a	h	a
21	204.396	DPL0212a	h	h	h	h	h	a	a	h	h	h	h	a	a	a	a	a	h	a	h	a	a	a	a	a	a	h	a	a	h	h	a	a	h	h	a	a	a	a	h	h	h	a	h	h	a	h	a
21	208.546	TMB0400	u	u	h	h	h	a	a	u	h	h	u	a	a	a	a	a	h	a	h	a	a	a	a	a	a	u	u	a	h	h	a	a	h	u	a	a	a	a	h	h	h	a	h	h	a	h	a
21	209.198	NAU6282	h	h	h	h	h	a	a	h	h	h	h	a	a	a	a	a	h	a	h	a	a	a	a	a	a	h	a	h	h	h	a	a	h	h	a	a	a	a	h	h	h	a	h	h	a	h	a
21	209.651	NAU6224	h	h	h	h	h	a	a	h	h	h	h	a	a	a	a	a	h	a	h	a	a	a	a	a	a	h	a	a	h	h	a	a	h	h	a	a	a	a	h	h	h	a	h	h	a	h	a
21	209.875	CIR068	u	h	u	h	h	a	a	u	h	h	h	a	a	a	a	a	h	a	h	a	a	a	a	a	a	h	a	a	h	h	a	a	h	h	a	a	a	a	h	h	h	a	h	h	a	h	a
21	209.875	HAU3041	h	h	h	h	h	a	a	h	h	h	h	a	a	a	a	a	h	a	h	a	a	a	a	a	a	h	a	a	h	h	a	a	h	h	a	a	a	a	h	h	h	a	h	h	a	h	a
21	209.875	HAU3207	u	h	h	h	h	a	a	h	h	h	h	a	a	a	a	a	h	a	h	a	a	a	a	a	a	h	a	a	h	h	a	a	h	h	a	a	a	a	h	h	h	a	h	h	a	h	a
21	209.875	NAU4004	h	h	h	h	h	a	a	h	h	h	h	a	a	a	a	a	h	a	h	a	a	a	a	a	a	h	a	a	h	h	a	a	h	h	a	a	a	a	h	h	h	a	h	h	a	h	a
21	210.1	HAU3138	u	h	h	u	h	a	a	h	h	h	a	a	a	a	a	a	h	a	h	a	a	a	a	a	a	h	a	a	h	h	a	a	h	h	a	a	a	a	h	h	u	a	h	h	a	h	a
21	210.784	DPL0474	h	h	h	h	h	a	a	h	h	h	a	a	a	a	a	a	h	a	h	a	a	a	a	h	a	h	a	a	h	h	a	a	h	h	a	a	a	a	h	h	h	a	h	h	a	h	a
21	211.469	SWU0304	h	h	h	h	h	a	a	h	h	a	a	a	a	a	a	a	h	a	h	a	a	a	a	a	a	a	a	a	h	h	a	a	h	h	a	a	a	a	h	h	h	a	h	h	a	h	a
21	213.883	PGML03706a	h	h	h	h	h	a	a	h	h	h	h	a	a	a	a	a	h	a	h	a	a	a	a	a	a	h	a	a	h	h	a	a	h	h	a	a	a	a	h	h	h	a	h	h	a	h	a
21	218.553	PGML01089	a	a	h	a	h	a	a	h	a	h	h	a	a	a	a	h	h	a	h	a	a	a	a	a	a	h	a	a	h	h	h	a	a	h	a	a	a	a	h	h	h	h	h	h	a	h	a
21	235.094	CICR0383	a	a	a	a	h	a	a	h	h	a	h	a	h	a	a	h	a	a	h	a	a	h	h	a	a	h	a	a	h	h	a	h	h	h	a	h	a	a	h	h	a	a	a	a	a	h	h
21	238.315	PGML00972	h	h	h	h	h	a	a	h	h	h	h	a	h	a	a	h	a	a	h	h	a	h	h	a	a	h	a	a	h	h	a	h	h	a	a	h	a	a	h	h	a	a	a	a	a	a	h
21	239.964	CGR5866	h	h	h	h	h	a	a	h	h	h	h	a	h	a	a	h	a	a	h	h	a	h	h	a	h	h	a	a	h	h	a	h	h	a	a	h	a	a	h	a	a	a	h	a	h	a	h
21	241.434	Gh132	h	h	h	h	h	a	a	h	u	h	h	a	h	a	a	h	a	a	h	h	a	h	h	a	h	h	a	a	h	h	a	h	u	a	a	h	a	a	h	a	a	a	h	a	h	a	h
21	246.168	NAU0862	h	a	h	a	h	a	a	a	h	h	a	a	a	a	a	h	a	a	h	h	a	h	h	a	a	a	a	a	a	h	a	a	a	a	a	h	a	a	h	a	a	a	h	a	h	a	h
21	250.415	NAU6315	h	h	h	h	h	a	a	h	h	h	h	a	h	a	a	h	a	a	h	h	a	h	h	a	h	h	a	a	h	h	a	h	h	a	a	h	a	a	h	a	a	a	h	a	h	a	h
21	252.434	BNL3279	a	h	h	h	h	a	a	h	h	h	h	a	h	a	a	h	a	h	h	h	a	h	h	u	h	h	a	a	a	h	a	h	h	a	a	h	a	a	h	a	a	a	h	a	h	a	h
21	255.531	NAU6431	a	a	h	a	h	a	a	a	h	h	h	a	h	a	a	h	a	h	h	h	a	h	h	a	h	h	a	a	a	h	h	h	h	a	a	h	a	a	h	a	a	h	h	a	h	a	h
21	257.43	NAU6530	a	a	h	h	h	a	h	h	h	h	h	a	h	a	a	h	h	h	h	h	a	h	h	a	h	h	a	a	a	h	a	h	h	a	h	a	a	a	h	a	a	h	h	a	h	a	h
21	258.115	NAU6697	a	a	h	h	h	a	h	h	h	h	h	a	h	a	a	h	a	h	h	h	a	h	h	a	h	h	a	a	a	h	a	h	h	a	a	a	a	a	h	a	a	h	h	a	h	a	h
21	258.567	NAU6520	a	a	h	h	h	a	h	h	h	h	h	a	h	a	a	h	a	h	h	h	a	h	h	a	h	h	h	a	a	h	a	h	h	a	a	a	a	a	h	a	a	h	h	a	h	a	h
21	262.658	CER0153a	a	a	h	a	h	a	h	h	h	h	h	a	h	a	h	a	a	h	h	h	a	h	h	a	h	h	h	a	a	h	a	h	h	a	a	a	h	a	h	h	h	u	h	a	h	a	h
21	266.749	HAU1660	a	a	h	a	h	a	h	h	h	h	h	a	a	a	a	a	a	h	h	h	a	h	h	a	h	h	h	a	a	h	a	h	h	a	a	a	h	a	h	a	a	h	h	a	h	a	h
21	267.434	DPL0904	a	a	h	a	h	a	h	h	h	h	h	a	a	a	a	a	a	h	h	h	a	h	h	a	h	h	h	a	a	h	a	h	h	a	a	a	h	a	h	a	a	h	h	a	h	a	h
21	268.121	CGR5739	a	a	h	a	h	a	h	h	h	h	h	a	a	a	a	a	a	h	h	h	a	a	h	a	h	h	h	a	a	h	a	h	h	a	a	a	h	a	h	a	a	h	h	a	h	a	h
21	271.671	CGR5400	a	a	h	a	h	a	h	h	h	u	h	a	a	a	a	a	a	h	h	a	a	h	h	u	h	u	a	a	a	u	a	u	h	a	a	a	a	a	h	a	a	h	a	a	h	a	h
21	278.276	HAU1283a	a	a	h	a	h	a	h	h	h	h	h	a	a	a	a	a	a	h	h	h	h	h	h	h	h	a	h	h	a	h	a	a	a	a	a	a	h	a	h	a	a	h	h	h	h	a	h
21	278.729	CICR0282	a	a	h	a	h	h	h	h	h	h	h	a	a	a	a	a	a	h	h	h	h	h	h	h	h	h	h	h	a	h	a	a	a	a	a	a	h	a	h	a	a	h	h	h	h	a	h
21	278.729	HAU1809a	a	a	h	a	h	h	h	h	h	h	h	a	a	a	a	a	a	h	h	h	h	h	h	h	h	h	h	h	a	h	a	a	a	a	a	a	h	a	h	a	a	h	h	h	h	a	h
21	279.953	DC40316	a	a	h	u	h	h	h	h	h	h	u	a	a	a	a	a	a	h	h	u	u	h	h	a	a	u	u	h	a	a	a	a	a	a	a	a	h	a	h	a	a	h	h	h	u	a	h
22	0	PGML01580	a	h	a	h	h	h	h	a	a	h	h	h	a	h	h	h	h	a	h	h	a	a	h	h	a	h	h	h	h	h	h	a	h	h	h	a	a	a	h	a	a	a	a	a	a	a	h
22	3.38957	PGML03193	a	h	a	h	h	h	h	a	a	h	h	h	a	h	h	h	h	a	a	h	a	a	h	h	a	h	a	h	h	h	h	a	h	h	h	a	a	a	h	a	a	a	a	a	a	a	h
22	11.3172	PGML03923	h	h	h	h	h	a	h	a	a	a	h	a	h	a	h	h	a	a	a	a	h	a	h	h	a	a	a	h	h	h	a	a	h	h	a	a	a	a	h	h	a	a	a	a	a	a	h
22	14.1993	BNL0448	h	h	h	h	h	a	h	a	a	a	h	h	h	u	h	h	h	a	a	a	h	a	h	h	a	h	a	h	h	h	a	a	h	h	a	h	a	a	h	h	a	a	a	a	a	a	h
22	14.1993	TMB1958	h	h	h	h	u	a	h	a	a	a	u	h	h	h	h	h	u	a	a	a	h	a	h	h	a	h	a	h	h	h	a	a	h	h	a	h	a	a	h	h	a	a	a	a	a	a	h
22	15.2325	Gh641	h	h	h	h	h	a	h	a	a	a	h	h	h	h	a	h	h	a	a	a	h	a	h	h	a	h	a	h	h	h	a	a	h	h	a	h	a	a	h	h	a	h	a	a	a	a	h
22	18.1047	PGML04380	h	h	a	h	h	a	h	a	a	a	h	h	h	h	a	h	h	a	a	a	h	a	h	h	a	h	a	h	h	h	a	a	h	h	a	h	a	a	h	h	a	h	a	a	a	a	h
22	21.2281	CGR6410	h	h	h	h	h	a	h	h	a	a	h	h	h	h	a	h	h	a	a	a	h	a	a	h	a	h	a	h	h	h	h	a	h	h	a	h	a	a	h	h	a	a	a	a	a	a	h
22	21.8406	NAU2026	h	h	h	h	h	a	h	h	a	a	h	h	h	h	a	h	h	h	h	a	h	a	a	h	a	h	a	h	h	h	h	a	h	h	a	h	a	a	h	h	a	a	a	a	a	a	h
22	22.6607	NAU4900	h	h	h	h	h	a	h	h	a	a	h	h	h	h	a	h	h	a	a	a	h	a	a	h	a	h	a	h	h	h	h	a	h	h	a	h	a	a	h	h	a	a	a	a	a	a	h
22	24.1306	PGML01941	h	h	h	h	h	a	h	h	a	a	h	h	h	h	a	h	h	a	a	a	h	a	a	h	a	h	a	h	h	h	h	a	h	h	a	h	a	a	h	h	a	a	a	a	a	h	h
22	25.6008	NAU3781	h	h	h	h	h	a	h	h	a	a	h	h	h	h	a	h	a	a	a	a	h	a	a	h	a	h	a	h	h	h	h	a	h	h	a	h	a	a	h	h	h	a	a	a	a	h	h
22	25.8011	DPL0055	h	h	h	h	h	a	h	h	a	a	h	h	h	h	a	h	a	a	a	a	h	a	a	h	a	a	a	h	h	h	h	a	h	h	a	h	a	a	h	h	h	a	a	a	a	h	h
22	26.0014	CICR0482	h	h	h	h	h	a	h	h	a	a	h	h	h	h	a	h	a	a	a	a	h	a	a	h	a	a	a	h	h	h	h	a	h	h	a	h	a	a	h	h	h	a	a	a	a	h	h
22	26.0014	Gh022	h	h	h	h	h	a	h	h	a	a	h	h	h	h	a	h	a	a	a	a	h	a	a	h	a	a	a	h	h	h	h	a	h	h	a	h	a	a	h	h	h	a	a	a	a	h	h
22	26.2017	Gh200	h	h	h	h	h	a	h	h	a	a	h	h	h	h	a	h	a	a	a	a	h	a	a	h	a	a	a	h	h	h	h	a	h	h	a	h	a	a	h	h	h	a	a	a	a	h	h
22	27.6719	Gh591b	h	h	h	h	h	a	h	h	a	a	h	h	h	h	a	h	a	a	a	a	h	a	a	h	a	a	a	h	a	a	a	a	h	h	a	h	h	h	a	h	h	a	a	a	a	h	h
22	32.6753	CGR5150	h	h	h	a	a	a	h	h	a	a	h	h	h	h	a	h	a	a	a	a	h	a	a	h	a	a	a	h	h	h	h	a	h	h	a	h	a	a	h	h	h	a	a	a	a	h	h
22	33.9253	NAU2302	h	h	h	a	a	h	h	h	a	a	h	h	h	h	a	h	a	a	a	a	h	a	a	h	a	a	a	h	h	h	h	a	h	h	a	h	a	a	h	h	h	a	a	a	a	h	h
22	33.9253	NAU4062	h	h	h	a	a	h	h	h	a	a	h	h	h	h	a	h	a	a	a	a	h	a	a	h	a	a	a	h	h	h	h	a	h	h	a	h	a	a	h	h	h	a	a	a	a	h	h
22	34.1256	NAU3824b	h	h	h	a	a	h	h	h	a	a	h	h	h	h	a	h	a	a	a	a	h	a	a	h	a	a	a	h	h	h	h	a	h	h	a	h	a	a	h	h	h	a	a	a	a	h	h
22	40.0586	NAU5099	h	h	h	h	a	h	h	h	a	a	h	h	h	h	a	h	a	h	a	a	h	a	a	h	a	a	h	h	h	h	h	h	h	h	h	h	a	a	h	h	h	a	h	h	h	h	h
22	49.1127	NAU6578	h	h	h	a	a	h	h	h	a	a	h	h	h	h	a	h	a	a	a	a	h	a	a	h	a	a	a	h	h	h	h	a	h	h	a	h	a	a	h	a	h	a	a	a	a	h	h
22	52.745	NAU2376	h	h	h	a	a	h	h	u	a	a	h	h	h	h	a	h	a	a	a	a	h	a	a	h	a	a	a	h	h	h	h	a	h	h	a	h	a	a	h	a	h	a	a	a	a	h	h
22	52.745	NAU6237	h	h	h	a	a	h	h	h	a	a	h	h	h	h	a	h	a	a	a	a	h	a	a	h	a	a	a	h	h	h	h	a	h	h	a	h	a	a	h	a	h	a	a	a	a	h	h
22	53.5653	PGML00787	h	h	h	a	a	h	h	h	a	a	a	h	h	h	a	h	a	a	a	a	h	a	a	h	a	a	a	h	h	h	h	a	h	h	a	h	a	a	h	a	h	h	a	a	a	h	h
22	54.3854	Gh166a	h	h	h	a	a	h	h	h	a	a	h	h	h	h	a	h	a	a	a	a	h	a	a	h	a	a	a	h	h	h	u	a	h	h	a	h	a	a	h	a	h	a	a	a	a	h	h
22	54.4034	PGML01939	h	h	h	a	a	h	h	h	a	a	h	h	h	h	a	h	a	a	a	a	h	a	a	h	a	a	a	h	h	h	h	a	h	h	a	h	a	a	h	a	h	a	a	a	a	h	h
22	54.7887	CGR5463	h	h	h	a	a	h	h	h	a	a	h	h	h	h	a	h	a	a	a	a	h	a	a	h	a	a	a	h	h	h	h	a	h	h	a	h	a	a	h	a	h	a	a	a	h	h	h
22	54.989	Gh052	h	h	h	a	a	h	h	h	a	a	h	h	h	h	a	h	a	a	a	a	h	a	a	h	a	a	a	h	h	h	h	a	h	h	a	h	a	a	h	a	h	a	a	a	a	h	h
22	55.8094	HAU3012	h	h	a	a	a	h	h	h	a	a	h	h	h	h	a	a	a	a	a	a	h	a	a	h	a	a	a	h	h	h	h	a	h	h	a	h	a	a	h	a	h	a	a	a	a	h	h
22	57.0591	DC20081	h	h	h	a	a	h	h	h	a	a	h	h	h	h	a	h	a	a	a	a	h	a	a	h	a	a	a	h	h	h	h	a	h	h	a	h	a	a	h	a	h	a	a	a	a	h	h
22	58.0924	NAU3323	h	h	h	a	a	h	h	h	a	a	h	h	h	h	a	h	a	a	a	a	h	a	a	h	a	a	a	h	a	h	h	a	h	h	a	h	a	a	h	a	h	a	a	a	a	h	h
22	58.703	PGML03345	h	h	h	a	a	h	h	h	a	a	h	h	h	h	a	h	a	a	a	a	h	a	a	h	a	a	a	h	h	h	h	a	h	h	a	h	a	a	h	a	h	a	a	a	a	h	h
22	59.5231	NAU3942	h	h	h	a	a	h	h	h	a	a	u	a	h	h	a	h	a	a	a	a	h	h	a	h	a	a	a	h	h	h	h	a	h	h	a	a	a	a	h	a	h	a	a	a	a	h	h
22	59.9269	NAU2945	h	h	h	a	a	h	h	h	a	a	h	a	h	u	a	h	a	a	a	a	h	h	a	h	a	a	a	h	h	h	h	a	h	h	a	a	a	a	h	a	h	a	a	a	a	h	h
22	62.5211	JESPR230	a	a	a	u	a	h	h	h	a	a	u	a	h	h	a	h	a	a	h	a	h	h	a	h	a	u	a	h	u	h	h	a	h	h	a	a	a	a	h	a	h	a	a	a	a	h	h
22	64.4883	STV191	h	h	h	a	a	h	h	h	a	a	a	a	h	h	a	h	a	a	h	a	h	h	a	h	a	h	h	h	a	h	h	a	h	h	a	a	a	a	h	a	h	a	a	a	a	h	h
22	66.1822	DPL0489	h	h	h	a	a	h	h	h	h	a	a	a	h	h	a	h	a	a	h	a	h	a	a	h	a	h	a	h	a	h	h	a	h	h	a	a	a	a	h	a	h	a	a	a	a	h	h
22	77.7585	MUSS066	h	h	h	a	a	h	h	h	a	h	h	h	a	h	a	h	a	a	a	a	h	a	h	h	a	a	a	a	a	h	h	a	h	h	a	a	a	a	a	h	h	a	a	a	a	h	h
22	96.7954	PGML02811	h	a	h	h	a	a	h	h	a	a	h	a	h	h	a	h	a	h	a	a	a	h	a	h	a	h	h	a	a	h	a	a	a	h	a	a	u	h	a	a	a	h	h	a	a	h	a
22	105.366	DPL0107b	h	h	h	a	a	h	h	h	a	a	h	a	h	h	a	h	a	a	h	a	a	h	a	h	u	u	h	h	a	h	h	a	a	h	a	a	a	a	h	a	h	a	a	a	a	h	h
22	105.985	PGML04355	h	h	h	a	a	h	h	h	a	a	h	a	h	h	a	h	a	a	h	a	a	h	a	h	a	h	h	h	a	h	h	a	a	h	a	h	a	a	h	a	h	a	a	a	a	h	h
22	106.595	CGR5806	h	h	h	a	a	h	h	h	a	a	a	a	h	h	a	h	a	a	h	a	a	h	a	h	a	h	h	h	a	h	h	a	a	h	a	h	a	a	h	a	h	a	a	a	a	h	h
22	107.629	NAU2783	h	h	h	a	a	h	h	h	a	a	h	a	h	h	a	h	a	a	h	a	a	h	a	h	a	h	h	h	a	h	h	a	a	h	a	h	a	a	h	a	h	a	a	a	a	h	h
22	108.239	CIR224a	h	h	h	a	a	h	h	h	a	a	h	a	h	h	h	h	a	a	h	u	a	h	a	h	a	h	h	h	a	h	h	a	a	h	a	h	a	a	h	a	h	a	a	a	a	h	h
22	109.933	NAU6240	h	h	h	a	a	h	h	h	a	a	h	a	h	h	h	h	a	a	h	a	a	h	a	h	a	h	h	h	a	h	h	h	a	a	a	h	a	a	h	a	a	a	h	a	a	h	h
22	111.183	PGML04045	h	h	a	a	a	a	h	h	a	a	h	a	h	h	h	h	a	h	h	a	a	h	a	h	a	h	h	h	a	h	h	h	a	a	a	h	a	a	h	a	a	a	h	a	a	h	h
22	111.587	PGML00767	h	h	a	a	h	a	h	h	h	a	h	a	h	h	h	h	a	h	h	a	a	h	a	h	a	h	h	h	a	h	h	h	a	a	a	h	a	a	h	a	a	a	h	a	a	h	h
22	113.975	HAU3083	a	a	a	a	h	a	h	h	h	a	a	a	h	h	h	h	a	h	h	a	a	h	a	h	a	h	h	h	a	h	h	h	a	a	a	h	a	a	h	a	a	a	h	a	a	h	h
22	115.008	HAU0747	h	h	a	a	h	a	h	h	h	a	h	a	h	h	h	h	a	h	h	a	a	h	a	h	a	h	h	h	a	h	h	h	a	a	a	h	a	a	h	a	a	a	h	h	a	h	h
22	116.702	PGML04137	h	h	a	a	h	a	h	h	h	a	h	a	h	h	h	h	a	h	h	a	a	h	a	h	a	h	h	h	a	h	h	h	a	a	a	h	a	a	a	a	a	a	h	h	a	h	h
22	118.398	CICR0887	h	h	a	a	h	a	h	h	h	a	a	a	h	h	h	h	a	h	h	u	a	h	a	h	a	h	h	h	a	h	h	h	a	a	a	h	a	a	h	a	a	a	h	h	a	h	a
22	119.433	DPL0515	h	h	a	a	h	a	h	a	h	a	h	a	h	h	h	h	h	h	h	a	a	h	a	h	a	h	h	h	a	h	h	h	a	a	a	h	h	a	h	a	a	a	h	h	a	h	a
22	120.044	DC40071	h	h	a	a	h	a	h	h	h	a	h	a	h	h	h	h	h	h	h	a	a	h	a	h	a	h	h	h	a	h	h	h	a	a	a	h	a	a	h	a	a	a	h	h	a	h	a
22	120.45	CGR5566	h	h	a	a	h	a	h	h	h	a	h	a	h	h	h	h	h	h	h	a	a	h	a	h	a	h	h	h	a	h	h	h	a	u	a	h	a	a	h	a	a	a	h	h	a	h	a
22	121.702	HAU1832	h	h	a	a	h	a	h	h	h	a	a	a	h	h	h	h	h	h	h	a	a	h	a	h	a	a	h	h	a	h	h	h	a	a	a	h	a	a	h	a	a	a	h	h	a	h	a
22	124.956	CGR6791	h	h	a	a	h	a	h	h	h	a	u	a	h	h	h	h	h	h	h	a	a	h	h	h	h	h	h	a	a	h	h	a	a	a	h	h	a	a	h	h	a	h	h	h	a	h	a
22	136.285	NAU2932	h	a	a	h	h	a	h	h	h	a	h	a	a	h	h	a	h	h	h	h	a	h	a	h	a	h	h	h	a	a	h	h	a	a	a	h	a	a	h	a	a	a	h	h	a	h	a
22	141.003	NAU5294	h	a	a	h	h	a	h	h	h	a	h	a	a	h	h	a	h	h	h	h	a	h	a	h	a	h	h	h	a	a	h	h	a	a	a	h	a	a	h	a	a	a	h	h	a	h	a
22	142.697	NAU2977	h	a	a	h	h	a	h	h	h	a	h	a	a	h	h	a	h	h	h	h	a	h	a	a	a	h	h	h	a	a	h	h	a	a	a	h	a	a	h	a	a	a	h	h	a	h	a
22	143.947	HAU1071a	h	a	a	h	h	a	h	h	h	a	h	a	a	h	h	a	h	h	h	h	a	h	a	h	a	u	h	h	a	a	h	h	a	a	a	h	a	a	h	a	a	a	h	h	a	h	a
22	144.595	TMB0206	u	a	a	h	h	a	h	h	h	a	u	u	a	h	h	a	h	h	h	h	a	h	a	h	a	h	h	h	a	a	h	h	a	u	a	h	a	a	h	a	a	a	h	h	a	h	a
22	148.48	NAU3791	h	a	a	h	h	a	h	h	h	a	h	a	a	h	h	a	h	h	h	h	a	h	h	h	h	h	h	a	a	a	h	h	a	a	a	a	h	a	h	a	h	a	h	h	a	h	a
22	149.729	CER0139b	h	a	a	h	h	a	h	h	h	a	h	a	a	h	h	a	h	h	a	h	a	h	h	h	h	h	h	a	a	a	a	h	a	a	a	a	h	a	h	a	h	a	h	h	a	h	a
22	150.55	PGML00036	h	a	a	h	h	a	h	h	h	a	h	a	a	h	h	a	h	h	a	h	a	h	h	h	h	h	h	a	a	a	a	h	a	a	a	a	h	h	a	a	h	a	h	h	a	h	a
22	151.583	CICR0438	h	a	a	h	h	a	h	h	h	a	h	a	a	h	h	a	h	h	a	h	a	h	h	h	h	h	h	a	a	a	h	h	a	a	a	a	h	a	h	a	h	a	h	h	a	h	a
22	152.64	NAU1325	h	a	a	h	h	a	h	h	h	a	a	a	a	h	u	a	h	h	a	h	a	h	h	h	h	h	h	a	a	a	h	h	a	a	a	a	h	a	h	a	h	a	h	h	a	h	a
23	0	PGML01868b	h	a	h	a	a	h	a	h	a	h	a	h	a	h	a	a	h	h	h	a	h	h	h	a	a	a	h	a	a	a	a	h	a	h	a	a	a	a	a	a	a	h	a	a	a	h	a
23	23.948	MUSB0442	h	h	h	h	a	a	h	h	h	h	h	h	h	h	a	h	h	a	h	h	a	a	a	a	a	a	h	h	h	a	a	a	a	h	a	a	h	a	a	h	h	h	h	a	h	h	a
23	31.4167	PGML04758	h	h	h	h	a	a	h	h	h	h	h	h	h	h	a	h	h	a	h	h	a	a	a	h	a	h	h	h	h	a	a	a	a	h	a	a	h	a	a	h	h	h	h	a	h	h	a
23	38.5628	CGR5626	h	h	h	h	h	a	h	h	h	h	h	h	a	h	a	h	h	a	h	h	a	a	a	a	a	a	h	a	h	a	a	a	a	a	a	a	h	h	a	h	a	h	h	a	h	h	a
23	39.8353	NAU3888a	h	h	h	a	h	a	h	h	h	h	h	h	a	h	a	h	h	a	h	h	a	a	a	h	a	a	h	a	h	a	a	a	a	a	a	a	h	h	a	h	a	h	h	a	h	h	a
23	40.9193	BNL0686a	h	u	h	a	h	u	u	u	h	h	u	h	a	u	u	h	h	u	h	u	a	h	a	h	u	u	u	a	h	u	a	a	a	u	u	a	h	h	a	u	a	h	h	a	h	h	a
23	41.0946	DC20058	h	h	h	a	h	a	h	h	h	h	h	h	a	h	a	h	h	a	h	h	a	h	u	h	a	a	h	a	h	a	a	a	a	a	a	a	h	h	a	h	a	h	h	a	h	h	a
23	42.1765	HAU2382	h	h	h	a	h	a	h	h	h	h	h	h	a	h	a	h	h	a	h	h	a	h	a	h	a	a	h	a	h	a	a	a	a	a	a	a	a	h	a	a	a	h	h	a	h	h	a
23	56.6091	CICR0425	h	a	a	h	a	a	h	h	a	h	h	h	a	h	a	a	a	h	a	a	a	a	a	a	a	a	a	a	h	a	a	a	h	h	h	h	h	a	a	h	a	h	a	a	h	h	a
23	61.7158	TMB2354	h	a	a	h	a	a	h	h	a	h	h	h	a	h	a	a	h	h	a	a	a	a	h	a	a	a	h	h	h	a	a	a	h	h	h	h	h	a	a	h	a	h	a	h	h	h	a
23	65.0883	TMB2862	h	a	a	h	a	a	h	h	a	h	h	h	a	h	a	a	h	h	a	a	a	a	h	a	a	a	h	h	h	a	a	a	h	h	h	h	h	a	a	h	a	h	a	h	h	h	a
23	65.3354	CGR6840	h	a	a	h	a	a	h	h	a	h	h	h	a	h	a	a	h	h	a	a	a	a	h	a	a	a	h	h	h	a	a	a	h	h	h	h	h	a	a	h	a	h	a	h	h	h	a
23	65.6107	CGR6122	h	a	a	h	a	a	h	h	a	h	h	h	a	h	a	a	h	h	a	a	a	a	h	a	a	a	h	h	h	a	a	a	h	h	h	h	h	a	a	h	a	h	a	h	h	h	a
23	65.6107	CIR060	h	a	a	h	a	a	h	h	a	h	h	u	a	h	a	a	h	h	a	a	a	a	h	a	a	a	h	h	h	a	a	a	h	h	h	h	h	a	a	h	a	h	a	h	h	h	a
23	66.1391	DPL0079	h	a	a	h	a	a	h	h	a	h	h	h	a	h	a	a	h	h	a	a	a	a	h	a	a	a	h	h	h	a	h	a	h	h	h	h	h	a	a	h	a	h	a	h	h	h	h
23	66.4887	CIR383	h	a	a	h	a	a	h	h	a	h	h	h	a	h	a	a	h	h	a	a	a	a	h	a	u	a	h	h	h	a	h	a	h	h	h	h	h	a	a	u	a	h	a	h	h	h	h
23	66.6623	PGML01317	h	a	a	h	a	a	h	h	a	h	h	h	a	h	a	a	h	h	a	a	a	a	h	a	a	a	h	h	h	a	h	a	h	h	h	h	h	a	a	h	a	h	a	h	h	h	h
23	67.3723	NAU6279	h	a	a	h	a	a	h	h	a	h	h	h	a	h	a	a	h	h	a	a	a	a	h	a	a	a	h	h	h	a	h	a	h	h	h	h	h	a	a	h	a	h	a	h	h	h	h
23	68.0822	NAU6701	h	a	a	h	a	a	h	h	a	h	h	h	a	h	a	a	h	h	a	a	a	a	h	a	a	a	h	h	h	a	h	a	h	h	h	h	h	a	a	h	a	h	a	h	h	h	h
23	68.6106	NAU6564	h	a	a	h	a	a	h	h	a	h	h	h	a	h	a	a	h	h	a	a	a	a	h	a	a	a	h	h	h	a	h	a	h	h	h	h	h	a	a	h	a	h	a	h	h	h	h
23	68.9602	NAU6508	h	a	a	h	a	a	h	h	a	h	h	h	a	h	a	a	h	h	a	a	h	a	h	a	a	a	h	h	h	a	h	a	h	h	h	h	h	a	a	h	a	h	a	h	h	h	h
23	70.0196	JESPR151	u	a	a	h	a	h	h	h	a	h	h	u	a	h	a	a	h	h	a	a	a	a	h	u	a	a	h	h	h	a	h	a	h	h	h	h	h	a	a	h	a	h	a	h	h	h	h
23	71.521	HAU2067	h	a	a	h	a	h	h	u	a	h	h	h	a	h	h	a	h	h	a	a	a	a	h	a	a	a	h	h	h	a	h	a	h	h	h	a	h	a	a	h	a	h	a	h	h	h	h
23	73.3849	PGML03706b	h	a	a	h	a	h	h	h	a	h	h	h	a	h	a	a	h	h	a	a	a	a	h	a	a	a	h	h	h	h	h	a	h	h	h	h	h	a	a	h	a	h	a	h	h	h	h
23	78.762	PGML00689	h	a	h	a	a	h	h	a	h	h	h	a	h	a	a	h	h	a	a	a	a	h	a	a	a	h	h	a	a	h	a	h	h	h	h	h	a	a	h	a	h	a	a	h	a	h	h
23	86.9049	Gh499	h	a	h	h	a	a	h	h	a	h	h	h	a	h	a	a	h	h	a	a	a	a	a	h	h	h	h	h	h	a	a	a	h	h	h	h	h	a	a	h	a	h	h	h	h	h	h
23	94.7058	STV188	h	a	a	h	h	h	h	h	a	h	h	h	a	h	h	a	h	h	a	h	h	a	h	h	h	a	h	h	h	h	h	h	h	h	h	h	h	a	h	h	a	h	h	h	h	h	h
23	111.807	PGML01040	h	a	a	h	a	h	a	h	a	h	h	a	a	h	a	a	a	h	a	h	a	a	h	a	a	a	h	h	h	h	a	h	h	a	a	h	h	a	a	h	a	h	a	h	h	a	a
23	122.687	CICR0237	h	h	h	h	a	h	h	h	a	h	h	h	a	h	a	a	a	h	a	a	a	a	h	a	a	a	h	h	a	a	a	a	h	h	h	h	h	a	a	h	a	h	a	h	h	h	a
23	125.615	PGML00410b	h	a	a	h	a	h	h	h	a	h	h	h	a	h	a	a	h	h	a	a	a	h	h	a	a	a	h	h	a	a	a	a	h	h	h	h	h	a	a	h	a	h	a	h	h	h	a
23	126.697	PGML01044	h	a	a	h	a	h	h	h	a	h	h	h	a	h	a	a	h	h	a	a	a	a	h	a	a	a	h	h	h	a	a	a	h	h	h	h	h	a	a	h	a	h	a	h	h	h	a
23	127.047	TMB2943	h	a	a	h	a	h	h	h	a	h	h	h	a	h	u	a	h	h	a	a	a	a	h	a	a	a	h	h	h	a	a	a	h	h	h	h	h	a	a	h	a	h	a	h	h	h	a
23	127.575	CGR6087	h	a	a	h	a	h	h	h	a	h	h	h	a	h	a	a	h	h	a	a	a	a	h	a	a	a	h	h	h	a	a	a	h	h	h	h	h	a	a	h	a	h	a	h	h	h	a
23	127.925	TMB2901	h	a	a	h	a	h	h	h	a	h	h	h	a	h	a	a	h	h	a	a	a	a	h	a	a	a	h	h	h	a	a	a	h	h	h	h	h	a	a	h	a	h	a	h	h	h	a
23	128.098	NAU3986	h	a	a	h	a	h	h	h	a	h	h	h	a	h	a	a	h	h	a	a	a	a	h	a	a	a	h	h	h	a	a	a	h	h	h	h	h	a	a	h	a	h	a	h	h	h	a
23	128.098	NAU4079	h	a	a	h	a	h	h	h	a	h	h	h	a	h	a	a	h	h	a	a	a	a	h	a	a	a	h	h	h	a	a	a	h	h	h	h	h	a	a	h	a	h	a	h	h	h	a
23	128.098	PGML04407	h	a	a	h	a	h	h	h	a	h	h	h	a	h	a	a	h	h	a	a	a	a	h	a	a	a	h	h	h	a	a	a	h	h	h	h	h	a	a	h	a	h	a	h	h	h	a
23	128.628	PGML02507	h	a	a	h	a	h	h	h	a	h	h	h	a	h	a	a	h	h	a	a	a	a	h	a	a	a	h	h	h	a	a	a	h	h	h	h	h	a	a	h	a	h	a	h	h	h	a
23	131.552	CGR5552	h	a	a	h	a	h	h	h	a	h	h	h	a	h	a	a	h	h	a	a	h	a	h	a	a	a	h	h	h	a	a	a	h	h	h	h	h	a	a	h	a	h	a	a	a	h	a
23	135.394	NAU5508	h	a	a	h	a	a	a	h	a	h	a	h	a	h	a	h	h	h	h	a	h	h	h	a	a	a	h	a	h	a	a	h	h	h	a	h	h	a	a	h	a	h	a	h	h	h	a
23	136.104	CICR0516	h	a	a	h	a	a	a	h	a	h	a	h	a	h	a	h	a	h	h	a	h	h	h	a	a	a	h	a	h	a	a	h	h	h	a	h	h	a	a	h	a	h	a	h	h	h	a
23	136.453	NAU5472	h	a	a	h	a	h	a	h	a	h	a	h	a	h	a	h	h	h	h	a	h	h	h	a	a	a	h	a	h	a	a	h	h	h	a	h	h	a	a	h	a	h	a	h	h	h	a
23	136.651	PGML01868a	h	a	a	h	a	h	a	h	a	h	a	h	a	h	a	h	h	h	h	a	h	h	h	a	a	a	h	a	h	a	a	h	h	h	a	h	h	a	a	h	a	h	a	h	h	h	a
23	137.522	DPL0498	h	a	a	h	a	h	a	h	a	h	a	h	a	h	a	h	h	h	h	a	h	h	h	a	a	a	h	a	h	a	a	h	h	h	a	h	h	a	a	h	a	h	a	h	h	h	h
23	140.226	DPL0378	h	h	a	h	a	h	a	h	a	h	a	h	a	h	a	h	a	h	h	a	h	h	h	a	a	a	a	a	h	a	a	h	h	h	a	h	h	a	a	h	a	h	a	h	h	a	a
23	140.754	PGML03013	h	a	a	h	a	h	a	h	a	h	a	h	a	h	a	h	a	h	h	a	h	h	h	a	a	a	a	a	h	h	a	h	h	h	a	h	h	a	a	h	a	h	a	h	h	a	a
23	141.464	CGR6252b	a	h	a	h	a	h	a	h	a	h	a	h	a	h	a	h	a	h	h	a	h	h	h	a	a	a	a	a	h	a	a	h	h	h	a	h	h	a	a	h	a	h	a	h	h	a	a
23	142.359	TMB0764	h	h	u	h	a	h	a	u	u	h	a	u	a	h	a	h	a	h	h	a	h	h	h	a	a	u	a	a	h	a	a	u	u	h	a	h	h	a	a	h	a	h	a	h	h	a	a
23	142.359	TMB1425	h	h	u	h	a	h	a	u	u	h	a	u	a	h	a	h	a	h	h	a	h	h	h	a	a	u	a	a	h	a	a	h	u	h	a	h	h	u	a	h	a	h	a	h	h	a	a
23	143.631	CGR6576	h	h	a	h	a	h	a	h	a	h	a	h	a	h	a	h	a	h	h	a	h	h	h	a	a	a	a	a	h	a	a	h	h	h	a	h	h	a	a	h	a	h	a	h	h	a	a
23	143.981	CGR5218	h	h	a	h	a	h	a	h	a	h	a	h	a	h	a	h	a	h	h	a	h	h	h	a	a	a	a	a	h	a	a	h	h	h	a	h	h	a	a	h	a	h	a	h	h	a	a
23	144.875	CGR6714	h	h	a	h	a	a	a	h	a	h	a	h	a	h	a	h	a	h	h	a	h	h	h	a	a	a	a	a	h	a	a	h	h	h	a	h	h	a	a	h	a	h	a	h	h	a	a
23	146.943	CICR0508	h	h	a	h	a	a	a	a	a	h	a	h	a	h	a	h	a	h	h	a	h	h	h	a	a	a	a	a	h	a	a	h	h	h	a	h	h	a	a	h	a	h	a	h	h	a	a
23	148.025	SHIN-0154	h	a	a	h	a	a	a	u	a	a	a	h	a	h	a	h	a	h	h	a	h	h	h	a	a	a	a	a	h	a	a	h	h	h	a	h	a	a	a	h	a	h	a	h	h	a	a
23	148.735	CGR6876	h	h	a	h	a	h	a	a	a	h	a	h	a	h	a	h	a	h	h	a	h	h	h	a	a	a	a	a	h	a	a	h	h	h	a	h	a	a	a	h	a	h	a	h	h	a	a
23	149.445	CICR0230	h	h	a	h	a	h	a	a	a	h	a	h	a	h	a	h	a	h	h	a	h	h	h	a	a	a	a	a	h	a	a	h	h	h	a	h	h	a	a	h	a	h	a	h	h	a	a
23	154.822	CGR6943	h	h	h	h	a	h	a	h	h	u	h	a	h	h	a	h	h	h	h	a	h	h	h	h	a	h	a	h	h	a	a	h	h	u	a	h	h	a	a	h	h	h	a	h	h	a	a
23	155.207	BNL3140	h	u	h	u	a	h	a	h	h	h	u	h	h	h	a	h	h	h	h	a	h	h	h	h	a	u	a	h	h	a	a	h	h	h	a	h	h	a	a	h	h	h	a	h	h	a	a
23	164.029	PGML02830	a	a	h	a	h	h	a	a	h	h	a	h	a	a	h	h	h	u	h	a	h	h	h	a	h	a	a	h	a	h	a	h	h	h	a	h	a	a	a	h	a	h	a	h	h	a	a
23	168.32	DC40085	h	h	a	h	a	h	a	a	a	h	a	h	a	h	a	h	a	u	h	a	h	h	h	a	a	a	u	a	u	a	a	h	h	h	a	h	a	a	a	h	a	h	a	h	h	a	h
23	169.647	CGR5494	h	h	a	h	a	u	a	a	a	h	a	h	a	h	a	h	a	h	h	a	h	h	h	a	a	a	a	a	h	a	a	h	h	h	a	h	a	a	a	h	a	h	a	h	h	a	a
23	170.541	NAU0936	h	h	a	h	h	h	a	a	a	h	u	h	a	h	u	h	a	h	h	a	h	h	h	a	a	a	a	a	h	a	a	h	h	h	a	h	a	a	a	h	a	h	a	h	h	a	a
23	170.891	PGML02989	h	h	a	h	a	h	a	a	a	h	a	h	a	h	a	h	a	h	h	a	h	h	h	a	a	a	a	a	h	a	a	h	h	h	a	h	a	a	a	h	a	h	a	h	h	a	a
23	171.601	HAU1085	h	h	a	h	a	h	a	a	a	h	a	h	a	h	h	h	a	h	h	a	h	h	h	a	a	a	a	a	h	a	a	h	h	h	a	h	a	a	h	h	a	h	a	h	h	a	a
23	171.775	HAU0261	h	h	a	h	a	h	a	a	a	h	a	h	a	h	h	h	a	h	h	a	h	h	h	a	a	a	a	a	h	a	a	h	a	h	a	h	a	a	h	h	a	h	a	h	h	a	a
23	172.859	SHIN-0444	h	h	a	h	a	h	a	a	a	h	a	h	a	h	h	h	a	h	h	a	h	h	h	a	a	a	a	a	h	a	a	a	h	h	a	h	a	a	h	h	a	h	h	h	h	a	a
23	175.562	MUCS133	h	h	a	h	a	h	a	a	a	h	a	h	a	h	h	a	a	h	h	a	h	h	h	a	a	a	a	h	h	a	h	a	h	h	a	h	a	a	h	h	a	h	a	h	a	a	a
23	175.778	NAU0859	u	u	u	h	a	h	a	u	a	h	a	h	a	h	h	a	a	h	h	a	h	h	h	a	a	a	a	h	h	a	h	a	h	h	a	h	a	u	u	h	a	h	a	h	a	h	a
23	176.628	CGR5392	h	h	a	h	a	h	a	a	a	h	a	h	a	h	h	a	a	h	h	a	h	h	h	a	a	a	a	h	h	a	h	a	h	h	a	h	a	a	h	h	a	h	a	h	a	a	a
23	176.628	CICR0850	h	h	a	h	a	h	a	a	a	h	a	h	a	h	h	a	a	h	h	a	h	h	h	a	a	a	a	h	h	a	h	a	h	h	a	h	a	a	h	h	a	h	a	h	a	a	a
23	176.628	DPL0044	h	h	a	h	a	h	a	a	a	h	a	h	a	h	h	a	a	h	h	a	h	h	h	a	a	a	a	h	h	a	h	a	h	u	a	h	a	a	h	h	a	h	a	h	a	a	a
23	179.114	MUSS050	h	h	a	h	a	h	a	a	a	h	a	h	a	h	h	a	a	h	h	a	h	h	h	a	a	a	a	h	h	a	h	a	h	h	a	h	a	a	h	h	a	h	a	h	a	a	a
23	183.199	MUSS068	h	h	a	h	a	h	a	a	a	h	a	h	a	h	h	a	a	h	h	a	h	h	h	a	a	a	a	h	h	a	h	a	h	h	a	h	a	a	h	h	a	h	a	h	a	a	a
23	188.041	DPL0262	h	h	a	h	a	h	a	a	a	h	a	h	a	h	h	a	a	h	h	a	h	h	h	a	a	a	a	h	h	a	h	a	h	h	a	h	a	a	h	h	a	h	a	h	a	a	a
23	197.662	NAU3414	h	h	a	h	a	a	a	a	h	h	a	h	a	a	h	a	a	h	h	h	h	h	h	a	h	a	a	h	h	a	h	a	h	h	a	h	a	a	h	h	a	h	a	a	a	a	a
23	203.316	HAU1028	h	h	a	u	a	a	a	a	h	h	a	h	a	a	h	a	a	h	h	h	h	h	h	a	h	a	a	h	h	a	h	a	h	h	a	h	a	a	h	h	a	h	a	a	a	a	a
23	204.589	DPL0627c	h	h	a	h	a	a	a	a	h	h	a	h	a	h	h	a	a	h	h	h	h	h	h	a	h	a	h	h	h	a	h	a	h	h	a	h	a	a	h	h	a	h	a	a	a	a	a
23	205.483	NAU3829	h	h	a	h	a	a	a	a	a	h	a	h	a	h	h	a	a	h	h	h	h	h	h	a	h	a	a	h	h	a	h	a	h	h	a	h	a	a	h	h	a	h	a	a	a	a	a
23	205.657	CGR5862	h	h	a	h	a	a	a	a	a	h	a	h	a	h	h	a	a	h	h	h	h	h	h	a	a	a	a	h	h	a	h	a	h	h	a	h	a	a	h	h	a	h	a	a	a	a	a
23	208.143	NAU5189	h	h	a	h	a	a	a	a	a	h	a	h	a	a	h	a	a	h	h	h	h	h	h	a	h	a	a	h	h	a	h	a	h	h	a	h	a	a	h	h	a	h	a	a	a	a	a
23	208.675	CGR6806	h	h	a	h	a	a	a	a	h	h	a	h	a	a	h	a	a	h	h	h	h	h	h	a	h	a	a	h	h	a	h	u	h	h	a	h	a	a	h	h	a	h	a	a	a	a	a
23	210.145	PGML01613	h	h	a	h	a	a	a	a	h	h	a	a	a	a	h	a	a	h	h	h	h	h	h	a	h	a	a	h	h	a	h	a	h	h	a	h	a	a	a	h	a	h	a	a	a	a	a
23	212.632	DPL0524b	h	h	a	h	a	a	h	a	h	h	a	a	a	a	h	a	a	h	h	h	h	h	h	h	h	a	h	h	h	a	h	a	h	h	a	h	a	a	a	h	a	h	a	a	a	h	a
23	219.411	DPL0514a	h	h	h	h	a	a	h	a	h	a	a	a	a	a	h	a	a	h	h	h	h	a	h	u	h	a	h	h	h	a	h	a	h	h	a	a	a	h	a	h	a	a	a	a	h	h	h
23	220.724	HAU1162	h	h	h	h	a	a	h	a	h	a	a	a	a	a	h	a	a	h	h	h	h	a	h	a	h	a	h	h	h	a	h	a	h	h	a	a	a	h	a	h	a	a	a	a	h	a	a
24	0	DPL0031	h	h	h	h	a	h	a	h	a	a	a	h	h	h	h	a	a	a	a	h	h	h	h	u	h	h	h	h	a	a	h	a	a	h	h	a	h	a	h	h	h	h	a	h	h	a	h
24	6.95334	HAU1432	h	h	h	h	a	a	a	h	a	a	a	h	a	a	h	a	a	a	a	h	a	a	a	h	h	a	a	h	a	a	h	a	a	h	h	a	h	a	h	h	h	a	h	h	h	a	h
24	7.40166	PGML02369	h	h	h	h	a	a	a	h	a	a	a	h	a	a	h	a	a	a	a	h	a	a	a	h	h	a	a	h	a	a	h	a	a	h	h	a	h	a	h	h	h	a	a	h	h	a	h
24	10.4192	CGR6147	a	a	h	a	a	a	a	h	a	a	a	a	a	a	h	a	a	a	a	a	a	a	a	h	a	a	a	h	a	a	h	a	a	a	a	a	h	a	a	h	h	a	a	h	h	a	h
24	18.4723	PGML04429	h	h	h	h	a	a	h	h	a	a	a	h	a	a	h	a	a	h	a	h	h	a	a	h	h	h	a	h	h	a	a	a	a	h	h	h	a	a	a	h	h	a	h	h	h	h	h
24	22.7469	DPL0841b	h	h	h	a	h	a	h	a	a	h	h	h	a	a	h	a	a	h	a	h	h	a	a	h	h	h	a	a	a	a	a	a	a	h	h	h	a	a	a	h	a	a	h	h	h	a	h
24	23.9743	NAU2230	h	h	h	a	a	a	h	a	a	h	h	h	a	a	h	a	a	h	a	h	h	a	a	h	h	h	a	a	a	a	a	a	a	h	h	h	a	a	a	h	a	a	h	h	h	h	h
24	24.1195	CICR0038	h	h	h	a	a	a	h	a	a	h	h	h	a	a	h	a	a	h	a	h	h	a	a	h	h	h	a	a	a	a	a	a	a	h	h	h	a	a	a	h	a	a	h	h	h	h	h
24	24.8682	MUSB0175	h	h	h	a	a	a	h	a	a	h	h	h	a	a	h	a	a	h	a	h	h	a	a	h	h	h	a	a	a	a	a	a	h	h	h	h	a	a	a	h	a	h	h	h	h	h	h
24	26.4147	PGML01280	h	u	h	a	a	a	h	a	a	h	h	h	a	a	h	u	u	a	a	h	h	a	a	h	h	h	u	u	u	a	a	a	a	h	h	h	a	a	a	h	a	a	h	h	h	h	u
24	26.5716	BNL3627a	h	h	h	a	a	a	h	a	a	h	h	h	a	a	h	a	a	a	a	h	u	a	a	h	u	h	a	h	a	a	a	a	a	h	h	h	a	u	a	h	a	a	u	h	h	h	h
24	26.5716	HAU0755	h	h	h	a	a	a	h	a	a	h	h	h	a	a	h	a	a	a	a	h	h	a	a	h	h	h	a	h	a	a	a	a	a	h	h	h	a	a	a	h	a	a	h	h	h	h	h
24	26.5716	MUSS021	h	h	h	a	a	a	h	a	a	h	h	h	a	a	h	a	a	a	a	h	h	a	a	h	h	h	a	h	a	a	a	a	a	h	h	h	a	a	a	h	a	a	h	h	h	h	h
24	27.3203	PGML04398	h	h	h	a	a	a	h	h	a	h	h	h	a	a	h	a	a	a	a	h	h	a	a	h	h	h	a	h	a	a	a	a	a	h	h	h	a	a	a	h	a	a	h	h	h	h	h
24	27.3203	PGML04400	h	h	h	a	a	a	h	h	a	h	h	h	a	a	h	a	a	a	a	h	h	a	a	h	h	h	a	h	a	a	a	a	a	h	h	h	a	a	a	h	a	a	h	h	h	h	h
[truncated: 294 more rows]
[truncated: 88 more columns]
